# Supplementary material for: The WRKY Transcription Factor OsWRKY54 Is Involved in Salt Tolerance in Rice
Source: Int J Mol Sci. 2022 Oct 9;23(19):11999. doi: 10.3390/ijms231911999 (PMC9569829; doi:10.3390/ijms231911999)
Supplement: Supplementary file 1 [file ijms-23-11999-s001.zip]

Archive with 3 entries (3 files):
- Supplemental  Figure S1-S3.pdf
- Table S1. DEGs between WT rice and oswrky54 mutant under normal and salt conditions.xlsx
- Table S2 Primers used in the study.xlsx
