# Supplementary material for: The WRKY Transcription Factor OsWRKY54 Is Involved in Salt Tolerance in Rice
Source: Int J Mol Sci. 2022 Oct 9;23(19):11999. doi: 10.3390/ijms231911999 (PMC9569829; doi:10.3390/ijms231911999)
Supplement: Supplementary file 1 [file ijms-23-11999-s001.zip › Table S1. DEGs between WT rice and oswrky54 mutant under normal and salt conditions.xlsx]

## Sheet: MT VS WT Salt-up
gene_id	log2FoldChange	pvalue	padj	gene_description	tf_family
Os01g0537250	7.98921	3.35e-112	8.55e-108	Protein of unknown function DUF3778 domain containing protein.	-
Os07g0511400	12.7006	7.55e-90	9.65e-86	Hypothetical protein.	-
Os12g0281600	6.03963	3.61e-68	3.08e-64	Hypothetical conserved gene.	NB-ARC
Os10g0142600	4.34463	6.89e-61	4.4e-57	Protein kinase%2C catalytic domain domain containing protein.	Pkinase
novel.1421	6.18857	8.59e-55	4.39e-51	-	-
Os10g0567900	2.56847	3.84e-25	1.64e-21	Similar to F-box protein interaction domain containing protein%2C expressed.	-
novel.1706	4.48525	1.18e-22	4.31e-19	PF05699:hAT family C-terminal dimerisation region	hATC
Os08g0496700	5.46003	1.42e-22	4.53e-19	Myb/SANT-like domain domain containing protein.	-
Os07g0442800	10.9182	4.03e-19	1.14e-15	Conserved hypothetical protein.	-
Os10g0562900	2.68534	1.18e-18	2.74e-15	Non-protein coding transcript.	-
Os03g0115800	10.7244	4.55e-17	9.7e-14	Conserved hypothetical protein.	-
novel.2199	10.1447	5.96e-17	1.17e-13	PF02992:Transposase family tnp2|PF13963:Transposase-associated domain|PF13960:Domain of unknown function (DUF4218)|PF13952:Domain of unknown function (DUF4216)|PF03017:TNP1/EN/SPM transposase|PF03004:Plant transposase (Ptta/En/Spm family)	Transposase_21
Os03g0426350	3.68834	1.86e-15	3.39e-12	Conserved hypothetical protein.	-
novel.870	2.61364	4.9e-13	8.35e-10	-	-
novel.2205	3.93268	3.18e-12	4.52e-09	PF00651:BTB/POZ domain|PF12776:Myb/SANT-like DNA-binding domain	BTB
Os07g0511100	8.38847	8.7e-12	1.17e-08	Hypothetical protein.	-
novel.2424	2.09909	1.9e-10	2.11e-07	PF07714:Protein tyrosine kinase	Pkinase_Tyr
Os11g0282700	8.07565	3.13e-10	3.34e-07	Homeodomain-like containing protein.	-
novel.2181	2.88879	8.07e-10	7.64e-07	PF13966:zinc-binding in reverse transcriptase	-
Os03g0335200	1.38836	2.76e-09	2.43e-06	Similar to WRKY1 (WRKY transcription factor 17).	WRKY
Os03g0105500	8.0058	3.92e-09	3.34e-06	Conserved hypothetical protein.	-
novel.2281	7.84983	4.95e-09	4.08e-06	-	-
Os07g0511301	7.61804	5.5e-09	4.39e-06	Hypothetical protein.	-
Os04g0339800	2.81095	6.84e-09	4.86e-06	Similar to predicted protein.	Pkinase
Os12g0554100	2.30627	9.47e-09	6.42e-06	Conserved hypothetical protein.	-
Os11g0708100	1.69598	9.54e-09	6.42e-06	Similar to Laccase-22.	-
Os07g0122000	1.5706	1.28e-08	8.41e-06	Protein of unknown function DUF1719%2C Oryza sativa family protein.	-
novel.2282	4.9744	1.39e-08	8.79e-06	-	-
Os03g0348500	3.62555	1.41e-08	8.79e-06	Similar to cDNA clone:J033091L01%2C full insert sequence.	-
novel.1682	4.19221	2.42e-08	1.41e-05	PF13976:GAG-pre-integrase domain|PF00665:Integrase core domain	rve
Os01g0795000	1.20626	6.56e-08	3.73e-05	Subtilase.	Peptidase_S8
Os04g0120300	1.15912	9.8e-08	5.33e-05	Similar to OSIGBa0115D20.4 protein.	Peptidase_S8
novel.1934	2.54788	1.58e-07	7.93e-05	-	-
novel.1591	3.31486	1.67e-07	8.07e-05	PF13976:GAG-pre-integrase domain|PF00665:Integrase core domain|PF07727:Reverse transcriptase (RNA-dependent DNA polymerase)|PF00098:Zinc knuckle|PF14223:gag-polypeptide of LTR copia-type	RVT_2
Os08g0246800	1.04322	1.67e-07	8.07e-05	Conserved hypothetical protein.	-
novel.1229	1.90626	1.82e-07	8.63e-05	-	-
Os05g0186300	1.46294	4.41e-07	0.000201137	Similar to NADP-malic enzyme.	-
Os01g0739500	1.10153	5.29e-07	0.000236434	Conserved hypothetical protein.	-
novel.2682	1.40164	5.37e-07	0.000236434	PF03106:WRKY DNA -binding domain	WRKY
Os12g0281300	1.08481	7.11e-07	0.000307907	Similar to Pi-ta protein.	NB-ARC
novel.1213	3.39798	8.95e-07	0.000369062	PF02902:Ulp1 protease family, C-terminal catalytic domain	Peptidase_C48
Os06g0579100	1.7844	9.26e-07	0.000375747	Conserved hypothetical protein.	-
Os11g0116600	1.92209	9.46e-07	0.000377856	Conserved hypothetical protein.	-
Os05g0237200	1.11113	1e-06	0.000387986	Cytochrome b561%2C eukaryote domain containing protein.	-
Os12g0471100	1.52983	1.25e-06	0.00047002	Similar to ATPase 2.	AAA
Os07g0680400	1.11672	1.42e-06	0.000527133	WRKY transcription factor%2C Drought tolerance	WRKY
Os11g0548600	1.96578	1.94e-06	0.000680422	Similar to LysM domain containing protein.	LysM
Os11g0491600	6.6309	2.54e-06	1	Hypothetical conserved gene.	-
Os04g0356600	1.36417	2.71e-06	0.000911092	Similar to OSIGBa0105P02.3 protein.	Pkinase
Os02g0616800	2.03849	2.84e-06	0.0009304	Ribosome-inactivating protein domain containing protein.	-
novel.2022	1.24752	2.99e-06	0.000965997	PF00931:NB-ARC domain	NB-ARC
Os06g0297300	1.77432	3.27e-06	0.00103089	Conserved hypothetical protein.	-
novel.1033	2.33333	3.37e-06	0.00104897	-	-
Os04g0599000	1.05258	5.52e-06	0.00160413	Similar to WAK53a - OsWAK receptor-like protein kinase.	Pkinase
Os05g0441400	2.36753	5.66e-06	0.00162584	Protein of unknown function DUF623%2C plant domain containing protein.	-
novel.1277	1.20423	6.04e-06	0.00171412	-	-
Os11g0590400	1.39283	6.25e-06	0.00175403	Similar to NB-ARC domain containing protein.	-
Os02g0758200	1.59623	6.46e-06	0.00179351	Conserved hypothetical protein.	-
Os10g0208500	1.3532	7.13e-06	0.0019388	Oxoglutarate/iron-dependent oxygenase domain containing protein.	-
Os03g0137250	1.6355	7.82e-06	0.00208174	Non-protein coding transcript.	-
Os10g0134500	1.727	8.01e-06	0.00211123	NB-ARC domain containing protein.	-
Os12g0116700	1.47049	9.71e-06	0.00248131	Similar to WRKY transcription factor 64.	WRKY
Os11g0625802	2.01037	1.15e-05	0.00285774	Non-protein coding transcript.	Pkinase
novel.2194	2.08806	1.22e-05	0.00300244	-	-
Os11g0265900	1.23111	1.26e-05	0.00306106	Conserved hypothetical protein.	NB-ARC
Os07g0457200	6.33678	1.35e-05	1	Hypothetical protein.	-
Os11g0226933	1.05922	1.52e-05	0.00360876	NB-ARC domain containing protein.	NB-ARC
Os06g0587100	1.26748	1.55e-05	0.00361818	Conserved hypothetical protein.	-
novel.378	1.53698	1.56e-05	0.00361818	-	-
novel.1532	2.60217	1.57e-05	0.00361818	PF10536:Plant mobile domain	-
Os11g0491500	6.3686	1.65e-05	1	Similar to Plastocyanin-like domain containing protein.	Cu_bind_like
Os05g0501001	6.08038	1.66e-05	0.0037546	Hypothetical gene.	-
Os11g0625900	2.26191	1.75e-05	0.00379072	Protein kinase%2C core domain containing protein.	LRRNT_2
Os03g0299700	4.18666	1.9e-05	0.0040865	Conserved hypothetical protein.	-
Os10g0506900	1.11609	2.24e-05	0.00451131	Hypothetical conserved gene.	-
novel.1809	2.20041	2.51e-05	0.00497195	-	-
Os06g0218900	1.19812	2.56e-05	0.00502409	Similar to predicted protein.	-
Os07g0457300	1.3098	2.58e-05	0.00503598	Protein of unknown function DUF1446 family protein.	-
novel.2525	2.34249	2.83e-05	0.00532549	-	-
Os05g0166300	1.06811	3.13e-05	0.00575262	Serine/threonine protein kinase-related domain containing protein.	Pkinase
Os08g0413100	1.9175	3.22e-05	0.00587299	Protein of unknown function DUF1262 domain containing protein.	-
Os02g0207900	3.45577	3.79e-05	0.00678195	Similar to esterase/lipase/thioesterase family protein.	-
Os03g0657400	1.59853	3.98e-05	0.00701297	Hypothetical conserved gene.	WRKY
Os01g0869750	6.93169	4.15e-05	0.00726922	Conserved hypothetical protein.	-
Os10g0418100	1.1988	4.66e-05	0.00795748	Calcium-transporting ATPase%2C Salinity stress tolerance	Cation_ATPase_C
Os01g0508500	1.0887	4.92e-05	0.00822174	Conserved hypothetical protein.	-
Os10g0159300	1.43281	5.13e-05	0.00846373	Conserved hypothetical protein.	-
Os04g0117300	6.49582	5.2e-05	1	SEC7-like domain containing protein.	Sec7
Os11g0117500	1.71766	5.66e-05	0.00920362	DNA-binding WRKY domain containing protein.	WRKY
Os02g0532900	1.20639	5.69e-05	0.00920362	Glycoside hydrolase%2C family 17 protein.	Glyco_hydro_17
novel.999	6.12127	5.73e-05	1	-	-
novel.1732	1.77309	5.85e-05	0.00934503	PF07714:Protein tyrosine kinase|PF00069:Protein kinase domain	Pkinase
novel.2578	1.02786	7.92e-05	0.0117545	-	-
Os12g0547600	1.01809	9.07e-05	0.0130287	Calmodulin binding protein-like domain containing protein.	-
Os08g0125059	1.51855	9.96e-05	0.0141398	Hypothetical protein.	-
Os01g0956075	1.19327	0.00010179	0.0142947	Armadillo-like helical domain containing protein.	-
Os01g0323100	1.51871	0.000117427	0.0158659	Similar to Pto kinase interactor 1.	Pkinase_Tyr
Os01g0930400	1.63943	0.000120014	0.0158659	Potassium transporter%2C High-affinity K acquisition%2C Root-to-shoot K transport%2C K-regulated salt tolerance	K_trans
novel.1675	2.08077	0.000122424	0.0159645	PF07714:Protein tyrosine kinase	Pkinase_Tyr
novel.662	3.31515	0.000125133	0.0160717	PF05754:Domain of unknown function (DUF834)	DUF834
Os01g0366300	1.08529	0.000127623	0.0163096	Similar to Receptor protein kinase.	Pkinase_Tyr
Os04g0365100	1.12908	0.000133687	0.0169077	Similar to OSIGBa0135K14.8 protein.	Pkinase
novel.379	1.55496	0.000145326	0.0178426	PF00931:NB-ARC domain|PF18052:Rx N-terminal domain	NB-ARC
Os01g0685400	1.13312	0.000145902	0.0178426	Homeodomain-like domain containing protein.	Myb_DNA-binding
Os03g0200000	2.02017	0.000153271	0.0184786	Similar to Haemolysin-III related family protein%2C expressed.	-
novel.2580	1.48662	0.000157387	0.01871	-	-
Os09g0455300	1.356	0.000161408	0.0190992	Similar to INDEHISCENT protein.	HLH
Os11g0604900	2.22097	0.000179864	0.0207079	Similar to NB-ARC domain containing protein.	NB-ARC
Os04g0114801	5.83138	0.000180594	1	Similar to OSIGBa0112G01.4 protein.	-
novel.1826	1.71858	0.000186762	0.0212154	PF13976:GAG-pre-integrase domain|PF00665:Integrase core domain|PF07727:Reverse transcriptase (RNA-dependent DNA polymerase)|PF00098:Zinc knuckle|PF03732:Retrotransposon gag protein	RVT_2
novel.1274	1.29105	0.000199966	0.0223185	-	-
Os11g0102500	3.02373	0.000209112	0.0229386	Similar to predicted protein.	-
Os01g0213400	1.24744	0.00025513	0.0260834	Zinc finger%2C RING/FYVE/PHD-type domain containing protein.	-
Os05g0103800	3.18009	0.000258762	0.0263494	Conserved hypothetical protein.	-
Os09g0247600	4.46343	0.000266657	0.0268414	Lipase%2C GDSL domain containing protein.	Lipase_GDSL
Os06g0585950	1.03136	0.000289534	0.0283533	Protein kinase%2C catalytic domain domain containing protein.	Pkinase
Os03g0152000	1.65429	0.00029153	0.0284398	Heavy metal transport/detoxification protein domain containing protein.	HMA
novel.1823	2.64098	0.000293059	0.0284565	-	-
Os06g0620700	1.21599	0.000293929	0.0284565	Conserved hypothetical protein.	-
novel.2358	5.99946	0.000299068	1	-	-
Os09g0417600	1.1436	0.000301296	0.028842	WRKY transcription factor 76.	WRKY
novel.1084	1.66332	0.000304496	0.028921	PF13947:Wall-associated receptor kinase galacturonan-binding|PF07714:Protein tyrosine kinase	Pkinase_Tyr
Os08g0545000	1.06486	0.000305767	0.028921	Pyridoxal phosphate-dependent transferase%2C major region%2C subdomain 1 domain containing protein.	-
novel.1647	5.83498	0.000315463	1	-	-
Os05g0368000	1.21441	0.000324341	0.0302549	Non-protein coding transcript.	-
Os11g0587600	1.34736	0.000332071	0.0308633	Similar to PDR-like ABC transporter.	ABC2_membrane
novel.2514	1.84939	0.000335324	0.0310527	PF00069:Protein kinase domain|PF07714:Protein tyrosine kinase	Pkinase
Os01g0955100	1.51912	0.0003455	0.0314258	Similar to Calmodulin-like protein (Fragment).	-
Os07g0690900	1.06428	0.000352573	0.0318424	Glycosyl-phosphatidyl inositol-anchored%2C plant domain containing protein.	-
Os01g0644900	1.18617	0.000356194	0.0320562	Conserved hypothetical protein.	-
Os12g0140000	5.78861	0.000365567	1	Hypothetical conserved gene.	-
Os07g0283050	3.20967	0.000374153	0.0332048	Concanavalin A-like lectin/glucanase%2C subgroup domain containing protein.	Pkinase
Os03g0772600	1.23902	0.000378706	0.0334925	Similar to Lectin-like receptor kinase 7%3B2.	Pkinase_Tyr
Os03g0317300	1.23327	0.000395581	0.0341576	Peptidase A1 domain containing protein.	-
Os09g0417800	1.13887	0.00040221	0.0344244	WRKY transcription factor%2C Transcriptional repressor%2C Pathogen defense	WRKY
Os09g0542900	1.53603	0.000402711	0.0344244	Conserved hypothetical protein.	-
novel.2711	1.42614	0.000412901	0.0350609	-	-
Os06g0192800	1.38173	0.000426103	0.0359087	Similar to RING-H2 finger protein ATL1R (RING-H2 finger protein ATL8).	-
novel.910	1.35077	0.000440712	0.0364536	-	-
Os08g0202300	1.23624	0.000447169	0.0368683	Conserved hypothetical protein.	-
Os02g0585100	1.22181	0.000489442	0.0395221	Similar to ATFP4.	-
Os01g0695800	1.17961	0.00049198	0.0395221	Similar to MDR-like ABC transporter.	ABC_tran
Os11g0576900	1.17697	0.000522376	0.0410812	Similar to HAT family dimerisation domain containing protein%2C expressed.	-
novel.290	1.05345	0.000528488	0.0411818	-	-
Os11g0704800	1.02804	0.000546475	0.0421165	Similar to Membrane protein.	Rhomboid
Os02g0163500	1.46834	0.000547075	0.0421165	Conserved hypothetical protein.	-
novel.1273	5.63009	0.000555166	1	-	-
Os12g0149900	1.01257	0.000568737	0.0431346	IQ calmodulin-binding region domain containing protein.	-
Os04g0664600	1.66973	0.000584945	0.0439724	Similar to H1005F08.3 protein.	-
Os02g0633066	1.0137	0.000591866	0.0441035	Protein kinase%2C catalytic domain domain containing protein.	Pkinase
novel.1638	2.56349	0.000607573	0.0449985	PF04434:SWIM zinc finger	SWIM
Os12g0576600	2.07432	0.000633216	0.045848	Metallophosphoesterase domain containing protein.	Metallophos
Os12g0117700	5.67921	0.000665168	1	Similar to RNA binding protein.	-
Os09g0572000	1.22811	0.000682547	0.0480585	Pathogenesis-related transcriptional factor and ERF domain containing protein.	AP2
Os06g0287200	1.14606	0.000702598	0.0486659	Similar to NBS-LRR type R protein Nbs7-75.	NB-ARC
Os08g0517100	3.42824	0.000711152	1	Similar to ASYMMETRIC LEAVES2 protein (LOB domain protein 36).	-
Os03g0764500	5.52125	0.000739654	1	Conserved hypothetical protein.	-
novel.2298	1.54119	0.000806087	0.0537145	PF05834:Lycopene cyclase protein	-
Os11g0689300	1.63551	0.000916119	0.0573335	Similar to Calmodulin-binding protein MPCBP.	-
Os10g0144700	2.15938	0.000917373	0.0573335	Cytochrome P450 domain containing protein.	p450
Os09g0457900	2.27676	0.000933126	0.0577498	AP2/ERF transcription factor%2C Regulation of the internode elongation	AP2
Os07g0181200	1.05019	0.000933162	0.0577498	Conserved hypothetical protein.	-
Os08g0203350	5.7411	0.000954319	1	Conserved hypothetical protein.	-
Os07g0129900	1.25593	0.00099925	0.0605209	Similar to lectin-like receptor kinase 7.	Pkinase
Os04g0597600	1.40998	0.0010448	0.0619984	TGF-beta receptor%2C type I/II extracellular region family protein.	-
Os05g0183100	1.28316	0.00105167	0.0619984	Similar to WRKY transcription factor 16 (Fragment).	WRKY
Os01g0678000	1.4744	0.00106953	0.0624114	Protein of unknown function DUF2921 domain containing protein.	-
novel.2486	1.21689	0.00108808	0.0633491	PF00161:Ribosome inactivating protein	-
novel.2272	2.56867	0.0011032	0.063731	-	-
Os04g0219600	1.6074	0.00113976	0.0650574	Similar to NBS-LRR protein (Fragment).	NB-ARC
Os07g0541200	1.06624	0.00122038	0.0678079	Similar to receptor-like serine-threonine protein kinase.	Pkinase_Tyr
Os09g0412350	1.26039	0.00123244	0.0683295	Hypothetical genes.	-
Os01g0370750	2.79714	0.00124909	0.0686571	Non-protein coding transcript.	GST_C
Os05g0399800	1.04783	0.00127352	0.069387	Leucine-rich repeat%2C N-terminal domain containing protein.	LRRNT_2
Os04g0571600	1.62155	0.00128337	0.0696427	Multi antimicrobial extrusion protein MatE family protein.	MatE
Os04g0457000	2.82256	0.00134771	0.0722141	Similar to Chlorophyll a/b-binding protein CP24%2C photosystem II (Fragment).	-
Os09g0255400	1.40393	0.00142895	0.0746585	Similar to Indole-3-glycerol phosphate synthase%2C chloroplast precursor (EC 4.1.1.48) (IGPS).	-
novel.657	2.44029	0.00142959	0.0746585	PF08711:TFIIS helical bundle-like domain	-
Os02g0221100	1.14175	0.00143962	0.0746902	Helix-loop-helix DNA-binding domain containing protein.	HLH
Os04g0349700	1.04738	0.00151224	0.0766891	Leucine-rich repeat%2C typical subtype containing protein.	-
Os07g0680600	1.35229	0.00151942	0.0769004	Protein of unknown function DUF3133 domain containing protein.	-
Os01g0787000	1.35563	0.00153824	0.0773739	Similar to Peroxidase (EC 1.11.1.7).	-
Os08g0203325	1.30754	0.0015425	0.0773739	Non-protein coding transcript.	Pkinase
Os06g0667300	1.56221	0.00159018	0.0787663	Non-protein coding transcript.	-
Os12g0135850	1.17328	0.00170174	0.0825866	Similar to No apical meristem protein.	NAM
novel.400	6.27537	0.00178766	0.0844959	-	-
Os08g0498400	1.04718	0.00180129	0.0847867	Similar to Caffeoyl-CoA 3-O-methyltransferase (Fragment).	-
Os01g0304400	1.60073	0.00182505	0.0854333	Conserved hypothetical protein.	-
Os05g0126150	1.61668	0.00185822	0.0860404	Non-protein coding transcript.	Tetraspannin
Os02g0584800	1.18977	0.00193222	0.0880313	Heavy metal transport/detoxification protein domain containing protein.	HMA
Os03g0288101	1.41435	0.00196193	0.0890675	Conserved hypothetical protein.	-
Os12g0528801	1.04244	0.00198677	0.0894011	Hypothetical gene.	-
Os07g0587500	1.05424	0.00203285	0.0906766	Armadillo-like helical domain containing protein.	Arm
Os12g0237900	1.93203	0.00204131	0.0908441	NB-ARC domain containing protein.	NB-ARC
Os04g0684900	1.35102	0.00206993	0.0916906	Component of the CCR4-NOTcomplex%2C Deadenylase%2C Deadenylation (poly(A) tail shortening)%2C Development and stress response	CAF1
Os05g0506800	2.63852	0.00213302	1	Hypothetical conserved gene.	Lipase_GDSL
Os08g0508800	1.28929	0.00227319	0.0983087	Lipoxygenase%2C chloroplast precursor (EC 1.13.11.12).	Lipoxygenase
novel.259	1.82291	0.00231723	0.0992407	-	-
Os02g0282000	1.12655	0.00232086	0.0992407	NB-ARC domain containing protein.	NB-ARC
Os01g0661750	5.55287	0.00232578	1	Hypothetical conserved gene.	-
Os02g0686450	1.53383	0.00234581	0.0996655	Non-protein coding transcript.	tRNA_anti
Os01g0841700	1.38968	0.00234969	0.0996655	Similar to Isoform ERG1b of Elicitor-responsive protein 1.	C2
Os08g0137800	1.17886	0.00235554	0.0996655	Cupredoxin domain containing protein.	Cu_bind_like
Os04g0600300	1.16079	0.00236898	0.0997508	Homodimeric diiron-carboxylate protein%2C Cyanide-resistant respiration in mitochondria%2C Reactive oxygen species (ROS) scavenging	AOX
Os05g0530400	1.29878	0.00240243	0.100068	Heat stress transcription factor Spl7 (Heat shock transcription factor) (Heat shock factor RHSF10).	HSF_DNA-bind
novel.2203	1.00677	0.00240783	0.100068	-	-
Os01g0269550	2.46182	0.00248772	1	Hypothetical protein.	-
novel.1716	3.63402	0.00249896	0.10212	-	-
Os06g0169900	3.89348	0.00250536	1	Similar to GOS9 protein.	-
Os11g0702400	1.05065	0.00251067	0.102345	Zinc finger%2C C2H2-type domain containing protein.	-
Os06g0255400	1.20891	0.00251515	0.102364	Similar to Nudix hydrolase 18%2C mitochondrial precursor (EC 3.6.1.-) (AtNUDT18).	NUDIX
Os06g0128800	1.14154	0.00253054	0.10257	C2 calcium/lipid-binding domain%2C CaLB domain containing protein.	-
Os07g0131600	1.12579	0.00253223	0.10257	Similar to Monosaccharide transporter.	Sugar_tr
novel.2537	5.26719	0.00258384	1	-	-
Os11g0213000	1.21715	0.00261369	0.105427	Similar to Protein kinase domain containing protein%2C expressed.	Pkinase
novel.2567	2.6322	0.00263351	0.105427	PF14223:gag-polypeptide of LTR copia-type	-
novel.987	1.06184	0.00266527	0.105779	-	-
Os03g0764100	1.21924	0.00269603	0.106175	Zinc finger transcription factor ZF1.	-
Os06g0707250	1.08762	0.00272314	0.106707	Hypothetical genes.	-
Os03g0142500	1.18763	0.00272349	0.106707	Zinc finger%2C RING/FYVE/PHD-type domain containing protein.	VWA
Os02g0269650	3.48305	0.00274571	0.106978	Hypothetical gene.	-
Os02g0134200	1.3645	0.00277617	0.107728	DUF1645 family protein%2C Regulation of stress-tolerance and grain length	-
Os09g0570850	1.96883	0.00283857	0.109099	Similar to Histone H2B.	Histone
Os12g0248600	1.62366	0.00289179	0.110646	Hypothetical protein.	-
Os06g0671600	1.32106	0.00290729	0.110906	Beta tubulin%2C autoregulation binding site domain containing protein.	-
Os01g0570800	1.23212	0.00296283	0.112223	IQ calmodulin-binding region domain containing protein.	-
Os12g0409900	5.26605	0.00297707	1	Hypothetical conserved gene.	ABC_tran
Os06g0335900	1.22449	0.00300297	0.113372	Concanavalin A-like lectin/glucanase domain containing protein.	-
Os09g0268800	2.33876	0.0030457	0.114142	Conserved hypothetical protein.	-
Os11g0471200	4.81384	0.0030532	1	Conserved hypothetical protein.	-
Os07g0440100	3.3068	0.00307387	0.114624	Conserved hypothetical protein.	-
Os01g0337180	3.63903	0.00308989	1	Hypothetical gene.	-
Os08g0465700	1.21964	0.00312943	0.115921	Cytochrome P450 family protein.	p450
Os05g0554450	1.13609	0.0031739	0.11675	Non-protein coding transcript.	PSS
Os08g0358050	3.02227	0.0031872	1	Non-protein coding transcript.	-
Os01g0121500	1.3649	0.00341583	0.122054	Conserved hypothetical protein.	-
Os02g0270200	2.15068	0.00351618	0.123772	Similar to Subtilase.	Peptidase_S8
Os03g0234500	1.65418	0.00352058	0.123772	Haem peroxidase%2C plant/fungal/bacterial family protein.	-
novel.2389	1.64555	0.00355694	0.124378	-	-
Os02g0209300	1.22514	0.00357839	0.124775	Hypothetical conserved gene.	-
Os03g0181400	5.1269	0.00361216	1	Similar to ubiquitin thiolesterase.	-
novel.1663	1.05039	0.00374527	0.12849	PF13561:Enoyl-(Acyl carrier protein) reductase	-
novel.1019	2.36734	0.00380583	0.129522	-	-
Os07g0432201	1.06256	0.0038485	0.129522	Similar to Thionin-like peptide.	-
novel.371	1.69033	0.0038805	0.129522	PF18052:Rx N-terminal domain|PF00931:NB-ARC domain	NB-ARC
Os06g0726300	1.01878	0.00389797	0.129522	NAC transcription factor%2C Drought and cold stress tolerance	NAM
Os02g0472700	1.20095	0.00390228	0.129522	Similar to receptor-like serine-threonine protein kinase.	Pkinase_Tyr
Os02g0623766	3.60439	0.00390496	1	Hypothetical protein.	Pkinase_Tyr
Os02g0584700	1.14289	0.00403231	0.130523	Heavy metal transport/detoxification protein domain containing protein.	HMA
Os08g0173300	1.4891	0.00404259	0.130523	Conserved hypothetical protein.	-
novel.2594	5.26289	0.00404422	1	-	-
Os06g0133300	1.55987	0.00406287	0.13062	Hypothetical conserved gene.	-
Os01g0714600	1.20064	0.0041845	0.133356	Similar to cDNA clone:J023088C01%2C full insert sequence.	-
Os03g0797300	3.10503	0.00418489	1	Similar to benzoxazinless1.	-
Os07g0635300	1.08122	0.00439221	0.137117	Similar to Cytochrome P450.	p450
Os11g0576400	1.47132	0.00440293	0.137117	Similar to HAT family dimerisation domain containing protein%2C expressed.	DUF295
Os11g0138400	2.21749	0.00441062	0.137117	Similar to Phosphoglycerate mutase family protein%2C expressed.	-
Os06g0621600	1.52949	0.00441218	0.137117	Hypothetical protein.	-
novel.1594	2.12141	0.00449475	0.138351	PF04827:Plant transposon protein	DUF635
Os06g0683400	1.37626	0.00450794	0.138351	Small calcium-binding protein with one EF-hand motif%2C Positive regulation of osmotic and salt tolerance	-
Os03g0852700	1.80406	0.00450904	0.138351	Pentatricopeptide repeat domain containing protein.	-
novel.921	1.02474	0.00455749	0.138376	PF00069:Protein kinase domain	Pkinase
novel.490	1.00047	0.00456014	0.138376	-	-
Os04g0683900	1.08723	0.00456318	0.138376	Protein of unknown function DUF296 domain containing protein.	-
Os04g0227000	5.20005	0.00457566	1	Leucine-rich repeat%2C N-terminal domain containing protein.	LRRNT_2
Os04g0680700	1.26359	0.00462945	0.13896	DNA mismatch repair protein MutS%2C core domain containing protein.	-
Os01g0373700	1.35727	0.00463216	0.13896	Conserved hypothetical protein.	-
novel.564	1.08475	0.0046824	0.13981	-	-
Os02g0165100	1.10151	0.00471923	0.140341	Protein kinase%2C core domain containing protein.	Pkinase
Os11g0668100	1.08662	0.00472762	0.140341	Similar to NB-ARC domain containing protein%2C expressed.	NB-ARC
novel.2278	5.20742	0.0047421	1	PF05754:Domain of unknown function (DUF834)	DUF834
Os12g0467450	3.33673	0.004844	1	Similar to OSIGBa0110B10.2 protein.	-
Os07g0121750	1.2193	0.00487656	0.142609	Conserved hypothetical protein.	-
Os10g0122000	1.0319	0.00493838	0.142944	UDP-glucuronosyl/UDP-glucosyltransferase family protein.	UDPGT
Os07g0299701	1.95538	0.00497082	0.14349	Non-protein coding transcript.	-
novel.1701	1.5023	0.00500645	0.143756	-	-
Os06g0602400	5.04979	0.00500771	1	Similar to DEAD-box protein 3%2C X-chromosomal (DEAD-box RNA helicase DEAD3) (mDEAD3) (Embryonic RNA helicase) (D1PAS1 related sequence 2).	DEAD
Os03g0255900	1.07675	0.00505682	0.144518	Conserved hypothetical protein.	-
Os01g0498300	1.54357	0.00513559	0.146333	Glycosyltransferase AER61%2C uncharacterized domain containing protein.	-
Os06g0569300	1.15645	0.00520189	0.147197	Conserved hypothetical protein.	-
Os11g0245200	1.14134	0.00523424	0.147538	Similar to leucine-rich repeat family protein / protein kinase family protein.	Pkinase_Tyr
novel.1489	1.23408	0.00523529	0.147538	-	-
Os07g0117200	1.2802	0.00531034	0.148335	NB-ARC domain containing protein.	-
novel.1025	3.61387	0.00531209	1	PF05754:Domain of unknown function (DUF834)	DUF834
Os06g0133400	1.29695	0.0053664	0.149561	Conserved hypothetical protein.	-
Os01g0371200	1.54273	0.00537176	0.149561	Similar to Glutathione-S-transferase 19E50.	GST_C
Os08g0124700	1.25448	0.00538166	0.149673	Similar to Resistance protein candidate (Fragment).	Pkinase
Os05g0500300	2.7603	0.00540641	1	Conserved hypothetical protein.	-
Os01g0869800	1.05133	0.00544029	0.150485	22-kDa Photosystem II protein%2C Photoprotection	-
Os09g0471500	1.38854	0.00545913	0.15068	Conserved hypothetical protein.	-
Os11g0508301	2.19135	0.00547335	0.15091	Hypothetical gene.	-
novel.1610	1.12011	0.00548924	0.151022	-	-
novel.101	1.53871	0.00556873	0.152226	-	-
Os01g0912850	1.15271	0.0055948	0.152597	Conserved hypothetical protein.	-
Os01g0342750	1.13546	0.00564193	0.153081	Hypothetical conserved gene.	ABC2_membrane
Os12g0470700	1.60559	0.00569685	0.153917	ATPase%2C AAA-type%2C core domain containing protein.	AAA
Os07g0492966	1.59459	0.00570817	0.15406	Ankyrin repeat domain containing protein.	-
Os04g0514600	1.58835	0.00572938	0.154144	Similar to NBS-LRR type disease resistance protein O2 (Fragment).	NB-ARC
Os12g0221700	1.49109	0.00573811	0.154217	Hypothetical conserved gene.	-
Os03g0129100	1.06497	0.00574452	0.154227	Seven transmembrane protein MLO2.	-
novel.1184	1.19293	0.00577583	0.154905	PF03106:WRKY DNA -binding domain	WRKY
Os01g0821300	1.22297	0.00579475	0.15525	Hypothetical conserved gene.	-
Os05g0394900	1.04297	0.00585616	0.155729	Conserved hypothetical protein.	-
novel.1514	1.59439	0.00588316	0.155729	-	-
Os12g0498300	4.11117	0.00590772	1	WD40 repeat-like domain containing protein.	-
Os07g0609100	1.09854	0.00600384	0.157873	Hypothetical conserved gene.	-
Os12g0622850	4.06697	0.00604146	1	Hypothetical gene.	-
Os11g0667700	1.03093	0.00604985	0.158106	Similar to Protein kinase domain containing protein%2C expressed.	Pkinase_Tyr
Os07g0130400	1.39888	0.00614159	0.159271	Similar to Lectin-like receptor kinase 7%3B2.	Pkinase
Os10g0569800	1.1149	0.00615915	0.159271	Similar to RIR1b protein.	-
Os01g0693300	1.12245	0.00620472	0.159704	Similar to Lipid phosphate phosphatase 2 (EC 3.1.3.-) (AtLPP2) (Phosphatidic acid phosphatase 2) (AtPAP2) (Prenyl diphosphate phosphatase).	-
Os09g0547500	1.08699	0.00621657	0.159795	Lysine decarboxylase-like protein%2C Response to abiotic stresses	-
Os07g0598000	4.53853	0.0062518	1	Similar to NADPH HC toxin reductase (Fragment).	Epimerase
Os12g0596800	1.11025	0.00639795	0.161487	Zinc finger%2C LIM-type domain containing protein.	LIM
Os08g0484200	1.28356	0.00640444	0.161487	Zinc finger%2C RING/FYVE/PHD-type domain containing protein.	-
Os06g0184400	1.21601	0.00640819	0.161487	Similar to predicted protein.	-
Os01g0600900	1.89933	0.00641298	0.161487	Chlorophyll a-b binding protein 2%2C chloroplast precursor (LHCII type I CAB-2) (LHCP).	-
Os10g0148000	1.76694	0.00644582	0.161995	Lipid transfer protein%2C Drought tolerance	-
Os03g0689833	1.3881	0.00649443	0.162383	Similar to NB-ARC domain containing protein%2C expressed.	-
Os12g0472300	1.77763	0.00650573	0.162383	Conserved hypothetical protein.	-
Os04g0464100	1.49996	0.00654061	0.16273	Heavy metal transport/detoxification protein domain containing protein.	-
Os03g0741050	1.19	0.00657438	0.162824	Non-protein coding transcript.	-
novel.1058	1.7217	0.00669763	0.164601	PF00069:Protein kinase domain	Pkinase
novel.2614	1.59901	0.0067085	0.164709	PF08263:Leucine rich repeat N-terminal domain	LRRNT_2
Os06g0693100	2.90439	0.0067386	1	NB-ARC domain containing protein.	NB-ARC
Os06g0170100	2.47721	0.00675869	0.165244	Similar to WAK80 - OsWAK receptor-like protein kinase.	Pkinase_Tyr
Os12g0105600	1.11831	0.00679407	0.165381	Similar to Phosphate starvation regulator protein (Regulatory protein of P- starvation acclimation response Psr1).	Myb_DNA-binding
Os10g0543400	1.99241	0.00681521	0.16558	Chitinase 8.	-
Os03g0332100	1.00556	0.00683884	0.165839	Similar to Cytochrome P450 CYP714B3.	p450
Os09g0385700	1.16513	0.00699554	0.168361	Zinc finger%2C AN1-type domain containing protein.	zf-AN1
Os02g0518000	1.13285	0.00709519	0.168965	C2 calcium-dependent membrane targeting domain containing protein.	-
Os12g0150500	1.04542	0.00719269	0.170366	Plastocyanin-like domain containing protein.	Cu_bind_like
Os03g0182000	1.24179	0.00719884	0.170366	Similar to flavin-dependent monooxygenase 1.	FMO-like
Os07g0117300	4.96558	0.00723169	1	NB-ARC domain containing protein.	NB-ARC
Os02g0211500	1.26162	0.00726999	0.171561	Non-protein coding transcript.	-
Os08g0259100	4.95991	0.00729655	1	Conserved hypothetical protein.	-
Os01g0908301	1.29467	0.00740986	0.173433	Non-protein coding transcript.	-
Os02g0803300	1.02601	0.00747371	0.173546	Epsin-like%2C N-terminal domain containing protein.	-
novel.1012	1.61252	0.00749368	0.173546	-	-
Os06g0239200	1.11094	0.00773467	0.176188	Conserved hypothetical protein.	-
Os01g0183850	1.04842	0.0077668	0.176406	Conserved hypothetical protein.	-
Os02g0163300	2.26952	0.0078225	0.176641	Conserved hypothetical protein.	-
Os03g0734500	1.50046	0.00795439	0.177289	Conserved hypothetical protein.	-
novel.916	1.39044	0.00795809	0.177289	-	-
Os10g0165300	1.45288	0.00801657	0.177557	Cytochrome P450 family protein.	p450
Os07g0416700	1.844	0.00804884	0.177651	Conserved hypothetical protein.	-
Os11g0105750	1.66365	0.00806655	0.177735	Quinonprotein alcohol dehydrogenase-like domain containing protein.	-
Os07g0251900	2.91319	0.008109	1	Leucine-rich repeat%2C N-terminal domain containing protein.	LRRNT_2
Os01g0201100	1.07984	0.00816826	0.178744	Similar to xylosyltransferase oxt.	-
Os09g0551000	1.1052	0.0082201	0.178966	Protein kinase%2C catalytic domain domain containing protein.	B_lectin
Os10g0137300	1.36896	0.00834999	0.18063	Similar to BLN1-1.	-
Os04g0206600	2.36229	0.00838166	0.18063	UDP-glucuronosyl/UDP-glucosyltransferase family protein.	UDPGT
Os06g0340301	4.87946	0.0084151	1	Conserved hypothetical protein.	-
Os02g0318200	2.20561	0.00841792	1	Conserved hypothetical protein.	-
novel.1315	5.1171	0.00851608	1	-	-
Os07g0120100	2.05788	0.00857337	0.182563	Protein of unknown function DUF538 family protein.	-
Os01g0227400	1.73655	0.00861667	0.18307	Similar to Cytochrome P450 71A1 (EC 1.14.-.-) (CYPLXXIA1) (ARP-2).	p450
novel.462	1.09139	0.00876379	0.184748	PF00069:Protein kinase domain	Pkinase
Os12g0246700	1.02941	0.00887396	0.185093	NB-ARC domain containing protein.	NB-ARC
Os02g0181300	1.20583	0.00887516	0.185093	WRKY transcription factor%2C Defense response	WRKY
Os11g0549469	1.00955	0.00888734	0.185093	Non-protein coding transcript.	-
Os06g0133500	1.59478	0.00888798	0.185093	Conserved hypothetical protein.	-
Os01g0384800	1.1079	0.00889294	0.185093	Conserved hypothetical protein.	-
novel.406	1.57624	0.00896479	0.185113	-	-
Os01g0864300	1.83991	0.00897083	0.185113	Harpin-induced 1 domain containing protein.	-
Os03g0319000	2.42336	0.00897338	0.185113	Similar to VQ motif family protein%2C expressed.	-
novel.2257	1.23397	0.00903549	0.185346	-	-
Os01g0821600	1.12859	0.00909946	0.18591	WRKY transcription factor 48-like protein (WRKY transcription factor 21).	WRKY
Os12g0169300	4.54891	0.00913322	1	Conserved hypothetical protein.	-
Os07g0663800	1.01904	0.00919462	0.187554	Similar to Oxidoreductase%2C short chain dehydrogenase/reductase family protein%2C expressed.	-
novel.1163	1.20919	0.00937833	0.189637	-	-
Os02g0599500	2.52009	0.00942283	0.189754	Similar to Iron-stress related protein.	-
Os06g0183600	1.39546	0.00943823	0.189754	Exo70 exocyst complex subunit domain containing protein.	Exo70
novel.1897	2.00036	0.00952965	0.191184	-	-
Os03g0643000	3.56538	0.00959496	1	Similar to Hydrolase-like protein.	-
Os05g0545400	1.04721	0.00962289	0.191925	Serine/threonine protein kinase domain containing protein.	Pkinase
Os10g0528651	1.25721	0.00971203	0.192212	Conserved hypothetical protein.	GST_N
Os11g0475200	1.13252	0.00977787	0.192388	Non-protein coding transcript.	-
Os01g0550800	2.7593	0.00986059	0.193718	Protein of unknown function DUF239%2C plant domain containing protein.	-
Os11g0146200	1.1013	0.00990532	0.194144	Ankyrin repeat domain containing protein.	-
Os03g0564600	1.10238	0.00993943	0.194185	Protein of unknown function DUF26 domain containing protein.	-
Os11g0156600	1.33132	0.0100263	0.194638	Similar to H0622F05.7 protein.	TB2_DP1_HVA22
Os04g0481800	1.3985	0.0100368	0.194638	Membrane bound O-acyl transferase%2C MBOAT family protein.	-
Os01g0582600	1.0505	0.0100918	0.194695	Phospholipase A2%2C active site domain containing protein.	-
Os03g0213700	1.86775	0.0101053	0.194695	Protein of unknown function DUF647 domain containing protein.	-
Os01g0773800	1.31604	0.0101579	0.194695	Hypothetical conserved gene.	HLH
novel.2271	1.51379	0.0101669	0.194695	-	-
Os01g0343350	4.23629	0.0102002	1	Hypothetical protein.	-
Os01g0721200	1.0158	0.0103633	0.196642	Similar to cDNA clone:J013002N02%2C full insert sequence.	NB-ARC
novel.1031	1.12061	0.0104052	0.196707	-	-
Os09g0471200	1.00973	0.010415	0.196745	Similar to WAK80 - OsWAK receptor-like protein kinase.	Pkinase_Tyr
Os04g0634600	1.39306	0.0105643	0.197957	Hypothetical gene.	-
novel.2404	2.72383	0.010707	1	PF00106:short chain dehydrogenase	adh_short
Os08g0517150	4.87791	0.0108267	1	Non-protein coding transcript.	-
Os04g0409100	4.78533	0.010876	1	Similar to H0321H01.9 protein.	-
Os12g0472366	1.36046	0.0109074	0.201432	Hypothetical protein.	-
Os01g0268600	1.26636	0.0109577	0.201924	Glycoside hydrolase%2C family 31 protein.	Glyco_hydro_31
Os02g0781300	3.78027	0.0110133	1	Similar to AP2/ERF domain-containing transcription factor.	AP2
Os01g0609300	1.17397	0.0112592	0.20526	Similar to Pleiotropic drug resistance protein 3.	ABC2_membrane
Os01g0644400	1.00069	0.0113008	0.205724	Hypothetical gene.	-
Os01g0609501	1.92038	0.0113162	0.205859	Hypothetical protein.	-
Os01g0552850	1.42732	0.011363	0.206269	Similar to E3 SUMO-protein ligase SIZ2.	-
Os09g0123500	1.8124	0.0114459	0.20689	Tetratricopeptide-like helical domain containing protein.	-
Os05g0440300	1.92804	0.0115053	0.207525	Similar to S1 self-incompatibility locus-linked G221 protein (Fragment).	Hist_deacetyl
Os10g0469600	1.40958	0.0115553	0.207994	Similar to Leucine Rich Repeat family protein%2C expressed.	LRRNT_2
Os04g0367000	2.56416	0.0115975	1	Hypothetical conserved gene.	-
Os10g0135100	2.06534	0.0116546	0.208132	NB-ARC domain containing protein.	NB-ARC
Os06g0690100	1.32213	0.0116692	0.208132	Similar to Pentatricopeptide repeat protein.	-
Os02g0288400	4.49242	0.0117133	1	Similar to MRP-like ABC transporter.	ABC_membrane
Os09g0561500	1.31253	0.0117461	0.208403	Wall-associated kinase%2C Rice blast resistance	Pkinase_Tyr
Os03g0835900	2.27588	0.0117468	1	Similar to Ferredoxin III%2C chloroplast precursor (Fd III).	Fer2
Os10g0152000	1.02438	0.011751	0.208403	Serine/threonine protein kinase domain containing protein.	Pkinase
Os02g0147200	1.3202	0.0118129	0.209236	Similar to cDNA clone:J013125B21%2C full insert sequence.	-
Os02g0693700	2.64044	0.0119851	0.21075	Hypothetical conserved gene.	ABC_membrane
Os02g0624300	1.22147	0.0120688	0.211578	R2R3-type MYB transcription factor%2C Negative regulation of cold tolerance	Myb_DNA-binding
Os10g0568300	1.73538	0.0120715	0.211578	Hypothetical conserved gene.	-
Os01g0873000	4.16339	0.0120883	1	Hypothetical conserved gene.	-
Os07g0129800	1.19616	0.0121319	0.211947	Similar to lectin-like receptor kinase 7.	Pkinase
Os01g0910200	3.18188	0.0121567	1	Hypothetical protein.	-
Os01g0667000	4.4895	0.0122258	1	No apical meristem (NAM) protein domain containing protein.	NAM
Os05g0324700	1.13197	0.0122367	0.212816	Conserved hypothetical protein.	-
Os05g0537100	1.02911	0.0122669	0.212816	WRKY transcription factor 10.	WRKY
Os01g0389200	1.55843	0.0123765	0.213497	Protein of unknown function DUF679 family protein.	-
Os08g0203150	1.18407	0.0125052	0.214805	Hypothetical gene.	-
Os01g0116800	1.57372	0.0127793	0.216918	Similar to Receptor-like kinase.	Pkinase
Os04g0397800	4.77994	0.0127915	1	Conserved hypothetical protein.	-
Os08g0343000	1.00745	0.0129365	0.218103	Protein kinase%2C core domain containing protein.	Pkinase
Os07g0538000	1.42855	0.0130479	0.219012	Similar to hydrolase%2C hydrolyzing O-glycosyl compounds.	Glyco_hydro_17
Os07g0121000	1.13709	0.0130858	0.219084	Protein of unknown function DUF1719%2C Oryza sativa family protein.	-
novel.2386	2.77766	0.0131235	1	-	-
Os06g0487380	2.68981	0.0132506	1	Hypothetical gene.	-
Os01g0602400	1.15075	0.0134266	0.222877	Similar to Cytochrome P450 monooxygenase CYP72A5 (Fragment).	p450
Os01g0307624	2.55801	0.0136294	1	Conserved hypothetical protein.	-
Os01g0793800	1.05766	0.0136967	0.225043	Conserved hypothetical protein.	-
Os10g0147200	1.10382	0.0142538	0.228984	Similar to Thaumatin-like protein.	Thaumatin
Os06g0329900	1.02602	0.0145139	0.230098	SAM dependent carboxyl methyltransferase family protein.	-
Os07g0540500	1.51976	0.014527	0.230098	Similar to receptor-like protein kinase RK20-1.	Pkinase_Tyr
Os01g0783700	1.59801	0.0145665	0.230098	Similar to EF-hand Ca2+-binding protein CCD1.	-
Os04g0638100	1.03267	0.0145735	0.230098	Transferase family protein.	-
novel.1979	4.3652	0.0146497	1	-	-
Os02g0529500	4.15811	0.0147598	1	Similar to SNAP25-like protein C (Fragment).	-
novel.2447	4.68176	0.0148032	1	-	-
Os06g0497600	1.19892	0.0149434	0.232291	Similar to H0321H01.8 protein.	-
Os06g0647900	1.50262	0.0149629	0.232344	Conserved hypothetical protein.	-
Os07g0118200	1.58452	0.0150633	0.233371	Protein of unknown function DUF538 domain containing protein.	-
Os01g0202500	1.42768	0.0152101	0.234168	Similar to B-box zinc finger family protein.	zf-B_box
Os10g0419200	1.42818	0.0152119	0.234168	Cys2/His2-type zinc finger transcription factor%2C Heading date	-
novel.362	1.12737	0.0152723	0.234439	-	-
Os05g0107801	4.68343	0.0153763	1	Conserved hypothetical protein.	-
Os09g0530275	1.65366	0.015569	0.236249	Cytochrome P450 domain containing protein.	p450
Os02g0800800	5.32373	0.0156265	1	Conserved hypothetical protein.	-
Os03g0676400	1.10907	0.0156296	0.23627	VQ domain containing protein.	-
Os01g0195801	2.85703	0.0157984	1	Hypothetical conserved gene.	HLH
Os07g0620600	1.86122	0.0159414	0.238832	Conserved hypothetical protein.	-
Os03g0741100	1.0802	0.0160431	0.239166	Basic helix-loop-helix transcription factor%2C Drought tolerance	-
Os02g0508650	1.09145	0.01615	0.239238	Non-protein coding transcript.	-
Os11g0514400	1.38389	0.0161533	0.239238	Similar to BRASSINOSTEROID INSENSITIVE 1-associated receptor kinase 1.	LRRNT_2
Os05g0495250	1.14884	0.0161795	0.239238	Non-protein coding transcript.	-
Os03g0302800	1.87043	0.0161932	0.239238	Similar to Long cell-linked locus protein.	-
Os11g0161800	1.10925	0.0162463	0.239884	Conserved hypothetical protein.	-
Os12g0150700	1.12785	0.0164571	0.241746	Similar to Ser/Thr protein phosphatase family protein%2C expressed.	Metallophos
Os06g0335950	1.60179	0.0164667	0.241746	Non-protein coding transcript.	-
Os07g0461800	1.70279	0.016502	0.241896	Non-protein coding transcript.	-
Os02g0156600	1.041	0.0166068	0.241896	Hypothetical conserved gene.	LRRNT_2
Os09g0408966	1.86767	0.0168843	0.242994	Hypothetical protein.	-
Os07g0439000	1.41932	0.0169128	0.242994	Hypothetical conserved gene.	-
Os02g0216000	1.53102	0.0169566	0.243069	Hypothetical conserved gene.	LRRNT_2
Os01g0170051	1.00711	0.0172127	0.244387	Hypothetical protein.	-
Os01g0152500	1.60424	0.0172539	0.244387	Hypothetical conserved gene.	-
Os11g0661800	1.14445	0.0173568	0.244936	Concanavalin A-like lectin/glucanase domain containing protein.	-
Os01g0706600	1.10345	0.0173681	0.244936	Conserved hypothetical protein.	-
Os01g0928700	4.16166	0.0174288	1	Similar to Serine palmitoyltransferase.	Aminotran_1_2
Os04g0639200	1.29744	0.0179046	0.248169	Similar to OSIGBa0138H21-OSIGBa0138E01.1 protein.	-
novel.2327	1.63075	0.0180375	0.249322	-	-
Os06g0200250	1.00507	0.0182496	0.250393	Hypothetical conserved gene.	-
Os10g0329900	1.68959	0.0183078	0.250887	Similar to Protein kinase domain containing protein.	-
novel.1298	4.87099	0.0184933	1	PF13359:DDE superfamily endonuclease	-
Os04g0177500	4.00227	0.018528	1	Conserved hypothetical protein.	-
Os01g0905300	1.17167	0.0186269	0.252297	Similar to Leucine zipper protein-like.	-
Os10g0399700	3.32483	0.0189346	1	Similar to Cys/Met metabolism PLP-dependent enzyme family protein.	Cys_Met_Meta_PP
Os04g0497000	1.41145	0.0191403	0.255132	Similar to Allyl alcohol dehydrogenase.	ADH_zinc_N
Os04g0150300	1.62145	0.0191886	0.255132	Conserved hypothetical protein.	-
novel.934	1.43182	0.0192282	0.255168	-	-
Os07g0558400	3.28041	0.0195822	1	Similar to Chlorophyll a/b-binding protein CP29 precursor.	-
Os08g0137900	1.00956	0.0196526	0.257972	Similar to Chemocyanin precursor (Basic blue protein) (Plantacyanin).	Cu_bind_like
Os01g0699500	1.30125	0.0196531	0.257972	Serine/threonine protein kinase domain containing protein.	Pkinase
Os09g0378700	1.52029	0.0197093	0.257972	Similar to ubiquitin-protein ligase.	U-box
novel.2044	1.63327	0.0197389	0.257974	-	-
Os12g0174200	1.40155	0.0197424	0.257974	Conserved hypothetical protein.	-
Os04g0578000	1.1084	0.01985	0.258322	ACC synthase%2C Ethylene biosynthesis	Aminotran_1_2
Os06g0681100	2.47359	0.0199254	1	Hypothetical conserved gene.	-
Os02g0197600	2.23284	0.0199628	1	Chlorophyll a/b-binding protein type III (Fragment).	-
Os07g0491900	1.64118	0.0201607	0.259887	Similar to CTF2A (Fragment).	FAD_binding_3
Os10g0503100	1.0628	0.0203046	0.260933	Similar to Transcription factor L2.	LIM
Os10g0178800	4.68246	0.0204266	1	Hypothetical conserved gene.	-
Os09g0551400	2.21249	0.0207448	1	Similar to S-locus receptor-like kinase RLK14.	Pkinase_Tyr
Os08g0435900	4.56998	0.0209282	1	Similar to LHC I type IV chlorophyll binding protein (Fragment).	-
Os04g0690600	1.47337	0.0210488	0.263719	Similar to Auxin response factor 13.	B3
novel.231	1.30774	0.0211886	0.264307	-	-
Os03g0254200	3.07925	0.0211892	1	Similar to predicted protein.	-
novel.1295	3.07721	0.0212229	1	-	-
Os04g0593200	1.33863	0.0212245	0.264307	Myb transcription factor domain containing protein.	Myb_DNA-binding
novel.241	1.72593	0.0214143	0.264917	-	-
Os11g0160000	5.32947	0.0214334	1	Protein of unknown function DUF241%2C plant domain containing protein.	-
Os11g0234300	3.06072	0.0216149	1	Non-protein coding transcript.	-
Os04g0568850	1.35359	0.0221016	0.268614	Similar to OSIGBa0139P06.4 protein.	-
Os04g0556600	1.85675	0.0226803	0.272335	cis-Zeatin-O-glucosyltransferase%2C Catalyze O-glucosylation of cZ and cZ-riboside	UDPGT
Os01g0864200	1.22075	0.0228472	0.273002	Conserved hypothetical protein.	-
Os05g0277350	4.69444	0.0230442	1	Similar to Leucine Rich Repeat family protein%2C expressed.	-
Os06g0650900	1.34135	0.0232429	0.274649	Conserved hypothetical protein.	DnaJ
Os06g0652250	1.44537	0.0233291	0.275105	Hypothetical protein.	-
Os09g0491822	1.34289	0.0234282	0.275536	NAD-dependent epimerase/dehydratase domain containing protein.	Epimerase
Os11g0242200	1.43517	0.0234507	0.275536	Protein phosphatase 2C-like domain containing protein.	PP2C
Os04g0370900	1.26346	0.0239117	0.276939	Similar to H0607F01.5 protein.	Pkinase
Os09g0458100	2.82427	0.0239345	1	Xyloglucan fucosyltransferase family protein.	-
Os02g0286850	1.20527	0.0240304	0.27762	Similar to Stripe rust resistance protein Yr10.	NB-ARC
Os04g0448700	1.46527	0.0243645	0.279075	Similar to H0818E04.4 protein.	-
novel.2156	1.65965	0.0246496	0.280862	PF00076:RNA recognition motif. (a.k.a. RRM, RBD, or RNP domain)|PF03478:Protein of unknown function (DUF295)	RRM_1
Os01g0667550	2.1502	0.024662	1	Hypothetical gene.	Ras
Os01g0690600	1.10648	0.0247371	0.280867	Conserved hypothetical protein.	-
Os08g0476900	1.0387	0.0247691	0.280867	Similar to Patatin-like protein 1.	-
Os12g0424700	1.32001	0.0250788	0.282817	Serine/threonine protein kinase domain containing protein.	Pkinase
Os01g0721800	2.71495	0.0250814	1	Protein kinase-like domain containing protein.	-
Os05g0105401	1.40561	0.0254225	0.283997	Hypothetical conserved gene.	-
novel.2267	1.57995	0.0255799	0.284136	-	-
Os02g0635300	1.16872	0.0256128	0.284378	Conserved hypothetical protein.	-
novel.1875	1.02073	0.0259235	0.285717	PF00098:Zinc knuckle	zf-CCHC
Os06g0295000	2.23138	0.0260568	1	Hypothetical conserved gene.	-
Os09g0248900	1.05742	0.0264221	0.288791	Myb/SANT-like domain domain containing protein.	-
Os06g0521900	1.54031	0.0264829	0.28914	Plant peroxidase domain containing protein.	-
novel.1540	2.72525	0.0268395	1	-	-
Os04g0556400	1.36943	0.0268556	0.290582	Similar to UDP-glycosyltransferase UGT93B9.	UDPGT
Os05g0237400	4.45863	0.0269176	1	Similar to Viroid symptom modulation protein.	Pkinase
Os05g0161500	1.23793	0.0269853	0.291097	RelA/SpoT domain containing protein.	-
Os12g0622900	1.26651	0.0273386	0.293764	Mov34/MPN/PAD-1 family protein.	Mov34
Os05g0194900	1.05133	0.0274517	0.294065	Similar to Pyrophosphate-fructose-6-phosphate 1-phosphotransferase-like protein (Pyrophosphate-dependent phosphofructo-1-kinase-like protein).	PFK
novel.2307	1.31469	0.0274661	0.294096	-	-
Os03g0404500	1.70024	0.0276496	0.294718	Hypothetical gene.	-
novel.111	3.91186	0.0276686	1	-	-
Os12g0109700	1.09102	0.0279154	0.296177	Protein of unknown function DUF2985 domain containing protein.	-
Os06g0313440	1.0297	0.0279753	0.296566	SAM dependent carboxyl methyltransferase domain containing protein.	-
novel.649	1.66752	0.0282688	0.297579	-	-
Os09g0111700	4.45792	0.0283845	1	Hypothetical conserved gene.	-
Os07g0416600	1.26243	0.0285609	0.299499	Similar to OSIGBa0092G14.1 protein.	-
Os10g0141400	1.06619	0.0290636	0.300865	Similar to 26S proteasome non-ATPase regulatory subunit 4.	-
Os06g0250000	4.46465	0.0290909	1	Conserved hypothetical protein.	-
novel.189	2.02372	0.0291317	1	PF04827:Plant transposon protein	DUF635
Os04g0572800	1.80533	0.0292485	0.301432	Similar to OSIGBa0147H17.4 protein.	-
Os04g0210250	2.81804	0.0294187	1	Hypothetical gene.	-
novel.292	1.84779	0.0294646	1	-	-
Os01g0736500	1.17887	0.0294647	0.302202	Similar to harpin-induced protein.	-
Os10g0114850	2.97323	0.0295694	0.302548	Non-protein coding transcript.	-
Os01g0186900	1.93903	0.0297398	0.303441	Similar to cDNA clone:001-117-G12%2C full insert sequence.	-
Os04g0351800	2.50136	0.0297786	1	Conserved hypothetical protein.	-
novel.1452	2.93024	0.0299079	1	-	-
Os04g0447100	1.10133	0.0299283	0.304423	Similar to Lipoxygenase.	Lipoxygenase
Os06g0216200	1.82971	0.0299674	1	Similar to Oxo-phytodienoic acid reductase.	Oxidored_FMN
Os04g0119800	1.15952	0.0301429	0.305481	Leucine-rich repeat domain containing protein.	-
Os04g0161400	4.00595	0.0302276	1	Similar to OSIGBa0102O13.6 protein.	-
Os07g0141400	4.02737	0.0303349	1	Similar to 23 kDa polypeptide of photosystem II.	-
Os10g0550800	5.11786	0.0307762	1	Hypothetical conserved gene.	-
Os09g0341600	1.69594	0.0308708	0.309402	Cyclin-like F-box domain containing protein.	-
novel.1555	1.20664	0.0309209	0.309402	PF00240:Ubiquitin family	ubiquitin
novel.771	2.33324	0.0309933	1	-	-
Os01g0113500	1.27384	0.031076	0.309615	Similar to Receptor-like kinase.	Pkinase
Os10g0538450	2.66793	0.0311323	1	Hypothetical protein.	-
novel.357	3.82445	0.0312382	1	-	-
Os08g0200750	2.17754	0.0313393	1	Hypothetical protein.	-
Os02g0539200	1.53091	0.0315569	0.312572	Zinc finger%2C RING/FYVE/PHD-type domain containing protein.	U-box
novel.1189	2.9864	0.0315948	0.312572	-	-
Os01g0972000	1.00063	0.0321012	0.314599	Zinc finger%2C RING/FYVE/PHD-type domain containing protein.	-
Os06g0231600	1.18167	0.0322376	0.314956	Similar to RING-H2 finger protein ATL1Q.	-
Os01g0795100	1.70344	0.0322798	1	Similar to Subtilase.	Peptidase_S8
novel.1497	1.28808	0.0323259	0.31535	-	-
novel.1851	1.45752	0.0324697	0.3162	PF07645:Calcium-binding EGF domain|PF00069:Protein kinase domain	Pkinase
Os04g0437700	1.394	0.0328311	0.317012	Hypothetical protein.	-
Os04g0597501	3.81891	0.0328642	1	Similar to OSJNba0093F12.10 protein.	-
Os02g0572300	1.21344	0.0328653	0.317023	Similar to RING-H2 finger protein ATL3B.	-
Os11g0274700	2.50448	0.0328722	1	Hypothetical conserved gene.	ECH
Os07g0664400	1.41827	0.032876	0.317023	Short-chain dehydrogenase/reductase SDR domain containing protein.	-
Os02g0808100	1.32962	0.032988	0.317333	Similar to Protein kinase family protein.	Pkinase_Tyr
Os01g0876650	1.57544	0.0331369	0.317774	Hypothetical conserved gene.	-
Os02g0205500	1.06329	0.0332396	0.317774	Similar to Fatty acid elongase 1.	-
novel.680	1.04445	0.033285	0.317774	-	-
novel.91	1.87591	0.0334336	0.317905	-	-
Os08g0522700	2.96018	0.0334765	1	BTB/POZ-like domain containing protein.	BTB
Os02g0733900	1.90879	0.0336903	0.318977	Conserved hypothetical protein.	-
novel.2570	1.05397	0.0336934	0.318977	PF00069:Protein kinase domain|PF13855:Leucine rich repeat	Pkinase
novel.381	1.25818	0.0338862	0.320184	-	-
Os04g0632000	1.0714	0.0340445	0.320301	Hypothetical protein.	-
Os01g0384450	4.95627	0.0341445	1	Similar to H0124E07.4 protein.	-
novel.2714	1.00737	0.0342839	0.32082	PF00069:Protein kinase domain|PF07714:Protein tyrosine kinase	Pkinase
Os05g0480000	1.1212	0.0343138	0.32082	Serine/threonine protein kinase%2C Photosystem II (PSII) repair%2C Phosphorylation of PSII core protein	Pkinase
Os03g0311000	1.41478	0.0344942	0.321272	Hypothetical protein.	-
Os02g0207500	3.90812	0.0345313	1	Hypothetical gene.	-
Os11g0210201	1.16331	0.0346204	0.321534	Conserved hypothetical protein.	-
Os07g0432333	1.25557	0.0347874	0.321899	Similar to Thionin-like peptide.	-
Os02g0193100	1.21345	0.0348086	0.321899	Conserved hypothetical protein.	-
Os01g0687900	4.58884	0.0348323	1	Non-protein coding transcript.	-
Os01g0863300	1.36121	0.0348724	0.321899	Similar to MCB2 protein.	Myb_DNA-binding
Os07g0630800	1.93297	0.0349136	1	Similar to Nodule-enhanced malate dehydrogenase.	-
novel.1708	2.18071	0.0349494	0.321899	-	-
novel.2010	1.38332	0.0351226	0.322557	-	-
novel.1150	1.36873	0.0351794	0.322557	-	-
Os09g0281800	2.40427	0.0352303	1	Conserved hypothetical protein.	-
Os01g0768333	2.05931	0.0354884	0.324177	Auxin responsive SAUR protein family protein.	Auxin_inducible
Os08g0138400	1.97266	0.0355747	1	Cupredoxin domain containing protein.	Cu_bind_like
novel.86	1.80887	0.0356388	1	-	-
Os01g0162300	4.3362	0.0356454	1	Leucine-rich repeat%2C plant specific containing protein.	-
Os12g0134900	1.19396	0.0357263	0.325636	Cytochrome P450 family protein.	p450
Os01g0748950	1.75782	0.035979	1	Similar to predicted protein.	-
novel.2067	1.32095	0.0361908	0.326713	PF00069:Protein kinase domain	Pkinase
Os06g0727900	1.69422	0.0362324	0.326713	Domain of unknown function DUF23 domain containing protein.	-
novel.773	1.91915	0.0362645	0.326723	-	-
Os09g0455900	1.02241	0.0363962	0.327365	Alpha/beta hydrolase fold-3 domain containing protein.	Abhydrolase_3
Os08g0108300	1.04636	0.0364223	0.327365	Pistil-specific extensin-like protein family protein.	-
novel.2148	1.10359	0.0364586	0.327365	-	-
Os02g0318400	4.6726	0.0364819	1	Conserved hypothetical protein.	-
novel.1937	1.37687	0.0366833	0.328517	PF03055:Retinal pigment epithelial membrane protein	RPE65
novel.219	1.34924	0.0369816	0.329113	-	-
Os03g0245200	1.58497	0.0374402	0.330775	Protein of unknown function DUF1210 family protein.	-
Os05g0475550	3.42027	0.0374678	1	Non-protein coding transcript.	-
Os05g0441750	2.59631	0.0375325	1	Conserved hypothetical protein.	-
Os07g0579050	1.63124	0.0375551	0.331561	Non-protein coding transcript.	-
Os07g0524400	3.9083	0.0375625	1	Similar to harpin-induced protein.	-
Os03g0608200	1.64297	0.0375633	1	Non-protein coding transcript.	-
Os08g0533600	1.13252	0.0375818	0.331679	Similar to ACR4.	ACT
novel.374	1.09049	0.0375944	0.331679	-	-
Os11g0133001	1.18087	0.0377579	0.332181	Similar to Ser/Thr protein kinase (Fragment).	Pkinase
Os06g0487300	1.31665	0.0377719	0.332181	Hypothetical protein.	-
Os03g0682100	1.18702	0.0379369	0.332863	Similar to nitrate and chloride transporter.	-
Os10g0531400	2.19991	0.0379629	1	Glutathione S-transferase GST 30 (EC 2.5.1.18).	-
Os02g0159850	1.08723	0.0379959	0.332971	Similar to predicted protein.	-
Os03g0291200	1.00398	0.0382806	0.33359	Protein of unknown function DUF231%2C plant domain containing protein.	-
Os06g0520600	2.02008	0.0383039	1	Similar to Zinc finger CCCH type domain containing protein ZFN-like 1.	zf-CCCH
novel.2115	1.28664	0.0384462	0.333722	-	-
Os05g0142600	1.45517	0.0385154	0.333722	Conserved hypothetical protein.	-
Os11g0265450	1.14594	0.0385208	0.333722	Non-protein coding transcript.	-
Os02g0813200	2.14543	0.0385926	1	Myb/SANT-like domain domain containing protein.	-
Os07g0212200	1.19653	0.0387448	0.334328	Similar to MRNA-binding protein (Fragment).	Epimerase
Os09g0561600	1.16119	0.0388987	0.334756	Wall-associated receptor-like kinase%2C Regulation of early embryo sac development%2C Female gametophyte development%2C Positive regulation of rice blast resistance	Pkinase
novel.1124	1.51246	0.0391562	1	-	-
Os05g0149400	1.04082	0.03945	0.335332	ACC oxidase%2C Ethylene biosynthesis	2OG-FeII_Oxy
novel.1558	3.71944	0.0394503	1	-	-
novel.1121	1.34999	0.0399121	0.336879	-	-
Os04g0153000	2.52098	0.0402276	1	Similar to OSIGBa0147M20.4 protein.	-
Os12g0154800	1.33428	0.040272	0.337891	Germin-like protein 12-2%2C Disease resistance	-
Os12g0124000	1.47651	0.0405042	0.338648	Similar to FHA domain containing protein%2C expressed.	FHA
Os12g0217800	1.07264	0.0406538	0.338975	Hypothetical gene.	-
Os07g0244200	1.83973	0.0407716	0.339249	Transferase family protein.	-
Os07g0416750	3.186	0.0408143	1	Non-protein coding transcript.	-
Os08g0203300	1.34745	0.0412304	0.34045	Similar to SHR5-receptor-like kinase (Fragment).	-
Os09g0322400	1.59234	0.0413562	0.340756	Proteolipid membrane potential modulator domain containing protein.	-
Os08g0501700	1.88936	0.0413745	1	Conserved hypothetical protein.	-
novel.2723	1.34484	0.0414293	0.340763	-	-
Os01g0385000	4.16421	0.0414824	1	Conserved hypothetical protein.	-
Os03g0134800	1.17084	0.0418694	0.342335	Similar to IQ calmodulin-binding motif family protein%2C expressed.	IQ
Os06g0590500	4.15298	0.042036	1	Similar to Syntaxin 121 (AtSYP121) (Syntaxin-related protein At-Syr1).	SNARE
Os07g0153150	4.15344	0.0423321	1	Conserved hypothetical protein.	-
Os01g0364800	3.40222	0.0425375	1	Protein kinase%2C catalytic domain domain containing protein.	Pkinase
Os01g0974600	3.13739	0.0428862	1	Similar to Histone H2A.	-
Os09g0545500	1.6806	0.0429515	1	Similar to SAUR55 - auxin-responsive SAUR family member.	Auxin_inducible
novel.1073	1.46206	0.043147	0.346355	PF02992:Transposase family tnp2|PF13963:Transposase-associated domain	Transposase_21
Os05g0389800	3.47634	0.0432899	1	Similar to ATP-dependent helicase DHX8 (RNA helicase HRH1) (DEAH-box protein 8).	DEAD
novel.2183	1.02423	0.0433197	0.34646	-	-
novel.801	2.41383	0.0434241	1	-	-
Os02g0623932	2.7558	0.043678	1	Similar to WAK80 - OsWAK receptor-like protein kinase.	Pkinase
Os01g0117600	1.21151	0.0436881	0.347536	Protein kinase%2C catalytic domain domain containing protein.	Pkinase
Os10g0111400	2.75359	0.0438023	1	Similar to Protein kinase domain containing protein%2C expressed.	Pkinase
Os12g0107600	4.78619	0.0439416	1	Prenylated rab acceptor PRA1 family protein.	-
Os07g0541000	1.09074	0.0443098	0.349757	Similar to Receptor protein kinase.	Pkinase_Tyr
Os01g0862400	1.09312	0.0443688	0.349899	Hypothetical protein.	-
Os12g0510750	1.13126	0.0445014	0.349927	Conserved hypothetical protein.	-
Os11g0435400	4.32957	0.0445708	1	Conserved hypothetical protein.	-
Os08g0540900	1.00862	0.0446143	0.350203	Conserved hypothetical protein.	-
novel.1972	1.56725	0.0450962	0.351086	-	-
Os10g0482066	1.26064	0.0456751	0.352836	Hypothetical genes.	-
Os03g0293700	4.3376	0.0456771	1	Hypothetical conserved gene.	-
Os06g0215900	2.12388	0.0457498	1	Similar to Oxo-phytodienoic acid reductase.	Oxidored_FMN
Os05g0166600	2.75134	0.0457905	1	Serine/threonine protein kinase-related domain containing protein.	Pkinase
Os10g0136400	1.37881	0.0460994	0.353921	Similar to Protein kinase domain containing protein%2C expressed.	Pkinase_Tyr
novel.433	2.81614	0.0464303	1	-	-
Os11g0582000	1.04062	0.0470626	0.35684	Hypothetical conserved gene.	-
novel.146	1.07546	0.0473276	0.357231	-	-
Os01g0888300	1.07191	0.0473682	0.357231	Similar to NAC-domain containing protein 18 (ANAC018) (NO APICAL MERISTEM protein) (AtNAM).	NAM
Os10g0550033	1.1942	0.0475879	0.358051	Non-protein coding transcript.	-
Os01g0974900	1.50028	0.0476428	0.358359	Similar to 26S proteasome non-ATPase regulatory subunit 6.	-
Os10g0131500	1.81956	0.0481293	0.360111	NB-ARC domain containing protein.	-
Os05g0129200	1.03176	0.0482995	0.360146	Endoglucanase 14.	-
Os01g0721400	1.2258	0.0484441	0.360146	NB-ARC domain containing protein.	-
Os07g0459500	1.57919	0.0485587	0.360788	F-box domain%2C Skp2-like domain containing protein.	-
Os12g0123500	1.48119	0.0488912	0.36185	Similar to Apyrase precursor (EC 3.6.1.5) (ATP-diphosphatase) (Adenosine diphosphatase) (ADPase) (ATP-diphosphohydrolase).	-
Os10g0134250	1.67832	0.0490085	1	Hypothetical gene.	-
Os01g0227500	1.1656	0.0490516	0.36185	Cytochrome P450 family protein.	p450
Os10g0464500	1.22642	0.0491552	0.36185	Zinc finger%2C RING-type domain containing protein.	-
Os01g0113350	1.31043	0.0499381	0.363523	Hypothetical conserved gene.	Thaumatin

## Sheet: MT VS WT Salt-down
gene_id	log2FoldChange	pvalue	padj	gene_description	tf_family
novel.136	-10.6764	7.95e-19	2.03e-15	PF00078:Reverse transcriptase (RNA-dependent DNA polymerase)|PF08284:Retroviral aspartyl protease|PF03732:Retrotransposon gag protein|PF17921:Integrase zinc binding domain|PF17919:RNase H-like domain found in reverse transcriptase	RVT_1
Os04g0443951	-2.52179	1.18e-12	1.88e-09	Hypothetical protein.	-
Os02g0514712	-2.1736	2.01e-12	3.02e-09	Similar to H0818E04.19 protein.	-
Os07g0539400	-1.49955	1.58e-11	2.02e-08	Similar to hydrolase%2C hydrolyzing O-glycosyl compounds.	Glyco_hydro_17
Os01g0155300	-2.43618	9.34e-11	1.14e-07	Similar to dirigent-like protein.	-
Os03g0143900	-3.0289	1.01e-10	1.18e-07	Plant disease resistance response protein family protein.	-
Os03g0245500	-1.76502	4.14e-10	4.23e-07	Curculin-like (mannose-binding) lectin domain containing protein.	-
Os08g0450100	-2.54216	4.42e-10	4.34e-07	Similar to Pectinesterase (EC 3.1.1.11) (Fragment).	-
Os01g0296200	-1.14411	1.62e-09	1.48e-06	Similar to polygalacturonase.	-
Os06g0513050	-5.04698	5.87e-09	4.48e-06	Conserved hypothetical protein.	-
Os10g0155100	-1.92149	5.96e-09	4.48e-06	Curculin-like (mannose-binding) lectin domain containing protein.	-
novel.1916	-4.85097	6.79e-09	4.86e-06	-	-
Os05g0130600	-1.65614	1.75e-08	1.06e-05	Conserved hypothetical protein.	-
Os01g0263000	-2.51608	2.37e-08	1.41e-05	Similar to Peroxidase.	-
Os12g0581400	-3.07034	1.09e-07	5.68e-05	Similar to Serine carboxypeptidase family protein.	Peptidase_S10
Os09g0535400	-2.22568	1.56e-07	7.93e-05	Curculin-like (mannose-binding) lectin domain containing protein.	-
Os03g0810100	-1.37578	4.18e-07	0.000194109	Similar to TRNA isopentenyl transferase-like protein (Adenylate isopentenyltransferase) (EC 2.5.1.27).	IPPT
Os01g0974701	-1.64722	8.33e-07	0.000354853	Similar to RNA-binding glycine rich protein (RGP-2).	RRM_1
novel.2658	-2.09519	9.86e-07	0.000387552	-	-
Os01g0763900	-2.08741	1.02e-06	0.000388463	X8 domain containing protein.	-
Os08g0101900	-2.07955	1.59e-06	0.000581847	UPF0497 membrane protein 2.	-
Os07g0638500	-2.1045	1.67e-06	0.000602252	Similar to Dirigent-like protein (Fragment).	-
novel.2542	-2.83086	1.8e-06	0.000638217	-	-
Os06g0543601	-6.74749	1.82e-06	1	Protein of unknown function DUF3778 domain containing protein.	-
novel.228	-5.53707	2.45e-06	0.000835531	PF03018:Dirigent-like protein	-
Os02g0581200	-1.30731	2.74e-06	0.000911092	Similar to OSIGBa0115M15.3 protein.	-
Os05g0177100	-1.84504	3.26e-06	0.00103089	F-box domain%2C cyclin-like domain containing protein.	F-box
Os01g0267300	-1.66797	3.5e-06	0.00107655	Hypothetical conserved gene.	Serpin
Os01g0899700	-1.689	3.58e-06	0.00108149	Pollen Ole e 1 allergen and extensin domain containing protein.	-
Os06g0590700	-4.04214	4.19e-06	0.00124481	UDP-glucuronosyl/UDP-glucosyltransferase family protein.	UDPGT
Os02g0658100	-1.73455	6.69e-06	0.00183792	Similar to tonoplast intrinsic protein2.	-
Os01g0754800	-1.95877	7.68e-06	0.00206542	Hypothetical protein.	-
Os03g0155400	-3.44557	8.7e-06	0.00226908	Non-protein coding transcript.	-
Os04g0684300	-1.59337	9.26e-06	0.00239053	Non-protein coding transcript.	-
Os01g0525701	-2.01258	1.03e-05	0.00258249	Similar to DVL4/RTFL17 (ROTUNDIFOLIA LIKE 17).	-
Os05g0561400	-1.35057	1.31e-05	0.00312644	Conserved hypothetical protein.	-
Os03g0280750	-2.19928	1.67e-05	0.0037546	Plant disease resistance response protein family protein.	-
Os05g0212300	-1.28976	1.69e-05	0.0037546	Similar to Endo-beta-1%2C4-glucanase precursor (EC 3.2.1.4).	-
Os04g0674600	-3.88781	1.7e-05	0.0037546	Similar to H0103C06.1 protein.	OPT
Os01g0849000	-1.47622	1.72e-05	0.00376452	Hypothetical protein.	-
Os04g0423800	-1.56728	2.06e-05	0.00430629	Peroxidase (EC 1.11.1.7).	-
Os07g0211700	-2.48661	2.15e-05	0.00442435	Similar to isopentenyl transferase IPT4.	IPPT
Os11g0637200	-2.56871	2.21e-05	0.00451095	Similar to Sorbitol transporter.	Sugar_tr
Os11g0115100	-2.36312	2.74e-05	0.0052729	Similar to Lipid transfer protein.	-
Os02g0605900	-1.06401	2.81e-05	0.00531162	Similar to Chitinase (EC 3.2.1.14) A.	-
Os03g0399400	-1.28928	2.93e-05	0.00547432	Cyclin-like F-box domain containing protein.	F-box
novel.2007	-2.73503	3.06e-05	0.00567445	PF03140:Plant protein of unknown function	-
Os04g0105300	-1.37781	3.34e-05	0.00606343	Similar to B0616E02-H0507E05.2 protein.	-
Os04g0419100	-1.85817	3.98e-05	0.00701297	Conserved hypothetical protein.	-
Os09g0560850	-1.28109	4.47e-05	0.00772059	Similar to T8K14.10.	-
Os05g0179100	-1.12473	4.7e-05	0.00795748	DVL family protein.	-
Os01g0339500	-1.36127	4.92e-05	0.00822174	Similar to No apical meristem protein.	-
Os02g0658800	-1.61338	5.95e-05	0.00944453	Beta-expansin.	-
Os10g0529400	-1.30795	6.14e-05	0.00968072	Similar to Glutathione S-transferase GSTU6.	GST_N
novel.2092	-6.66239	6.91e-05	1	-	-
novel.45	-1.95715	7.17e-05	0.0110113	-	-
Os02g0236600	-1.6035	7.22e-05	0.0110113	Peroxidase P7 (EC 1.11.1.7) (TP7).	-
novel.2319	-2.32278	7.93e-05	0.0117545	-	-
Os03g0234900	-1.96553	7.96e-05	0.0117545	Similar to Peroxidase (EC 1.11.1.7).	-
novel.1238	-2.31264	8.54e-05	0.0125481	-	-
novel.2320	-4.29374	8.6e-05	0.0125653	-	-
Os06g0228500	-1.16291	8.67e-05	0.0125855	Amino acid transporter%2C transmembrane domain containing protein.	Aa_trans
Os02g0162200	-1.79895	0.000112038	0.015648	Similar to Early salt stress and cold acclimation-induced protein 2-3.	Cu_bind_like
Os10g0465700	-1.9829	0.000113904	0.0157366	Similar to Beta-amylase PCT-BMYI (EC 3.2.1.2).	-
Os02g0512400	-1.10415	0.000117654	0.0158659	CC-type glutaredoxin%2C Abiotic stress response%2C Floral organ development and pathogen response	-
Os12g0292400	-2.85679	0.000117907	0.0158659	Similar to Petunia ribulose 1%2C5-bisphosphate carboxylase small subunit mRNA (clone pSSU 51)%2C partial cds. (Fragment).	-
novel.2646	-2.04938	0.000123482	0.0159856	PF00931:NB-ARC domain|PF18052:Rx N-terminal domain	NB-ARC
Os06g0697000	-1.90104	0.000123837	0.0159856	Similar to Xyloglucan endo-transglucosylase/hydrolase 1.	-
Os11g0169200	-1.31161	0.00013155	0.0167278	Amino acid transporter%2C transmembrane domain containing protein.	Aa_trans
Os04g0495900	-1.26562	0.000135298	0.016921	Hypothetical protein.	-
Os02g0210900	-2.56061	0.000135718	0.016921	Conserved hypothetical protein.	-
Os10g0543800	-1.06767	0.000138234	0.0171511	Similar to Glutathione S-transferase GST 11 (EC 2.5.1.18).	GST_N
Os08g0397800	-1.35705	0.000145371	0.0178426	Conserved hypothetical protein.	-
Os03g0314500	-1.43979	0.000152291	0.0184786	WD40-like Beta Propeller domain containing protein.	-
Os08g0539900	-3.33228	0.000155171	0.0185327	NB-ARC domain containing protein.	NB-ARC
Os05g0435800	-2.06064	0.000164707	0.0193997	Similar to Subtilisin-like protease.	Peptidase_S8
Os02g0812000	-3.2439	0.000170398	0.0198867	NAD(P)-binding domain containing protein.	Epimerase
Os01g0773400	-2.06007	0.000172987	0.0200972	Conserved hypothetical protein.	-
Os02g0653200	-1.06801	0.000176866	0.0204549	Cupredoxin domain containing protein.	Cu_bind_like
Os10g0518400	-2.39332	0.000182003	0.0208602	Conserved hypothetical protein.	-
Os11g0546500	-1.49016	0.000190361	0.0214337	Galactosyl transferase family protein.	-
Os01g0159000	-1.08051	0.000223806	0.0239794	Similar to cDNA clone:J023049H21%2C full insert sequence.	-
Os01g0166500	-1.43734	0.000225893	0.0239794	Conserved hypothetical protein.	-
Os03g0297900	-1.09541	0.000227044	0.0239794	Similar to laccase 90c.	-
Os06g0572400	-1.11909	0.000231108	0.0241098	Tetraspanin domain containing protein.	Tetraspannin
Os02g0786900	-2.34052	0.000243077	0.0250517	Similar to Pathogenesis-related protein PR-1 precursor.	SCP
Os11g0701100	-1.61068	0.000263958	0.0267718	Similar to Class III chitinase homologue (OsChib3H-h) (Fragment).	-
novel.43	-2.28222	0.00026989	0.0270514	-	-
Os08g0524400	-1.10414	0.000271952	0.0270963	Protein of unknown function DUF568%2C DOMON-like domain containing protein.	-
Os02g0108400	-1.44474	0.000278372	0.0274151	Protein of unknown function DUF1677%2C Oryza sativa family protein.	-
Os01g0284500	-1.06301	0.000306647	0.028921	Similar to Nectarin 1 precursor (EC 1.15.1.1) (Superoxide dismutase [Mn]).	-
novel.2097	-1.83005	0.000343527	0.0314258	PF02902:Ulp1 protease family, C-terminal catalytic domain|PF12796:Ankyrin repeats (3 copies)	Peptidase_C48
Os03g0127800	-1.22158	0.000350534	0.0317705	Non-protein coding transcript.	-
Os05g0417700	-2.85816	0.00035938	0.0322295	Hypothetical conserved gene.	-
novel.2418	-1.90951	0.000384742	0.0335937	-	-
Os01g0786500	-1.14947	0.000385107	0.0335937	Similar to early nodulin 20.	Cu_bind_like
novel.1305	-1.31774	0.000399912	0.0344153	PF12734:Cysteine-rich TM module stress tolerance	-
Os01g0701700	-1.18766	0.000434904	0.0361576	SAM dependent carboxyl methyltransferase family protein.	-
Os05g0487300	-1.38726	0.000435719	0.0361576	Conserved hypothetical protein.	-
Os08g0553750	-2.82761	0.000488312	0.0395221	Protein of unknown function DUF241%2C plant domain containing protein.	-
Os03g0699800	-2.0857	0.000490457	0.0395221	Conserved hypothetical protein.	-
Os03g0385100	-1.50705	0.000545883	0.0421165	Similar to Protease inhibitor/seed storage/LTP family protein%2C expressed.	-
Os09g0425400	-1.82257	0.000561035	0.042971	Hypothetical protein.	-
novel.13	-1.50024	0.000590647	0.0441035	PF00249:Myb-like DNA-binding domain	Myb_DNA-binding
Os01g0777900	-1.05131	0.000604261	0.0448963	Non-protein coding transcript.	-
Os03g0134900	-1.08669	0.00061272	0.0451312	Similar to Glutathione S-transferase GSTF14 (Fragment).	GST_C
Os05g0409100	-1.08898	0.000624887	0.0456328	Similar to predicted protein.	-
Os11g0312220	-2.75779	0.000700589	0.0486585	Adenylate kinase B (EC 2.7.4.3) (ATP-AMP transphosphorylase).	ADK
Os09g0461500	-1.32677	0.000709941	0.0490416	Alpha/beta hydrolase fold-3 domain containing protein.	Abhydrolase_3
Os09g0501100	-2.65255	0.000720397	0.0496297	Protein of unknown function DUF568 domain containing protein.	-
Os05g0120300	-1.12585	0.00073513	0.0505083	Conserved hypothetical protein.	-
Os03g0392600	-1.52109	0.000750208	0.0511322	Peptidase S10%2C serine carboxypeptidase family protein.	Peptidase_S10
Os08g0429800	-1.04147	0.000793206	0.0534922	Hypothetical conserved gene.	p450
Os06g0547400	-1.60905	0.000797714	0.0536547	Similar to Peroxidase P7 (EC 1.11.1.7) (TP7).	-
Os02g0306250	-1.066	0.000805015	0.0537145	EKC/KEOPS complex%2C subunit Pcc1 domain containing protein.	-
Os03g0742900	-1.03544	0.00080701	0.0537145	Aux /IAA protein.	-
Os10g0175500	-1.4393	0.000817816	0.0540118	Hypothetical gene.	-
Os03g0196250	-1.43664	0.00082624	0.0542876	Conserved hypothetical protein.	-
novel.476	-1.5767	0.000845562	0.0551319	PF13243:Squalene-hopene cyclase C-terminal domain	-
Os01g0129600	-1.26438	0.000859552	0.0556202	Similar to LBD40 (LOB DOMAIN-CONTAINING PROTEIN 40).	-
Os04g0482100	-2.00803	0.000893251	0.0567132	Similar to H0510A06.16 protein.	PMSR
Os10g0551800	-2.10728	0.000917462	0.0573335	Root-specific protein (RCc2 protein).	-
Os12g0149700	-1.57962	0.000958118	0.0586015	Similar to Protein kinase KIPK.	Pkinase
Os01g0555600	-1.09876	0.000978242	0.0593893	Dynein light chain%2C type 1 family protein.	-
Os01g0743200	-1.756	0.00105108	0.0619984	Pectin lyase fold/virulence factor domain containing protein.	-
Os06g0253600	-1.42435	0.00105261	0.0619984	Similar to secretory protein-like.	-
Os06g0233101	-2.28346	0.0010576	0.0619984	Hypothetical protein.	-
Os08g0316900	-1.04432	0.00106046	0.0620237	Hypothetical protein.	-
Os05g0134800	-4.07798	0.00109922	0.063731	Haem peroxidase family protein.	-
Os09g0272600	-1.21413	0.00116153	0.0656802	Conserved hypothetical protein.	-
Os07g0591700	-1.355	0.00119957	0.0670895	Conserved hypothetical protein.	-
Os07g0112000	-1.19819	0.00120754	0.0673205	Dimethylaniline monooxygenase-like protein.	FMO-like
Os02g0753400	-1.32852	0.00120897	0.0673205	Conserved hypothetical protein.	-
Os03g0307333	-1.08073	0.00123995	0.0684636	Hypothetical conserved gene.	-
Os05g0324600	-1.91256	0.00136728	0.0728002	OVATE domain-containing protein%2C Negative modulation of brassinosteroid (BR) response%2C Modulation of plant architecture	-
Os02g0785700	-2.34106	0.00139814	0.073964	Hypothetical conserved gene.	Galactosyl_T
Os10g0510200	-1.43571	0.00143252	0.0746585	Hypothetical conserved gene.	-
Os12g0184033	-3.26437	0.00145213	0.0748287	Conserved hypothetical protein.	-
Os03g0130300	-1.17545	0.00152893	0.0772293	Similar to Cp-thionin.	-
novel.1985	-1.38393	0.0015439	0.0773739	-	-
Os08g0114200	-1.17022	0.00158931	0.0787663	Similar to CEL5%3DCELLULASE 5 (Fragment).	-
Os05g0461600	-1.23861	0.00164446	0.0805189	Similar to SIK1 protein (Nucleolar protein NOP56).	-
Os12g0495600	-1.8358	0.00175533	0.0838325	NB-ARC domain containing protein.	NB-ARC
Os01g0744200	-1.38542	0.00175806	0.0838325	Conserved hypothetical protein.	-
Os07g0694400	-2.00806	0.00180021	0.0847867	Glycosyl transferase%2C family 43 protein.	-
Os11g0448700	-1.76666	0.00187986	0.0868851	Conserved hypothetical protein.	-
Os09g0466100	-1.03545	0.00192736	0.0880123	Cyclin%2C A/B/D/E domain containing protein.	Cyclin_C
novel.2032	-4.73579	0.00194599	1	-	-
Os12g0114800	-2.94475	0.00195312	0.0888251	Similar to Lipid transfer protein.	-
Os01g0288200	-1.61189	0.00197034	0.0892056	Conserved hypothetical protein.	-
Os04g0511200	-5.36066	0.00208057	1	EFA27 for EF hand%2C abscisic acid%2C 27kD.	-
novel.2002	-5.36607	0.00212851	1	-	-
Os03g0765900	-1.64423	0.00214945	0.0940717	PetM of cytochrome b6/f complex subunit 7 domain containing protein.	-
Os05g0503500	-1.63484	0.00216054	0.0943953	Non-protein coding transcript.	-
Os09g0375300	-1.13091	0.00221006	0.0960663	Similar to predicted protein.	-
Os09g0557900	-1.10197	0.00229854	0.0989032	Similar to Protein phosphatase 2C gamma isoform (EC 3.1.3.16) (PP2C-gamma) (Protein phosphatase magnesium-dependent 1 gamma) (Protein phosphatase 1C) (Fibroblast growth factor inducible protein 13) (FIN13).	Cu_bind_like
Os04g0585900	-5.49416	0.00231379	1	Protein of unknown function DUF581 family protein.	-
Os06g0694200	-1.02228	0.00235494	0.0996655	Esterase%2C SGNH hydrolase-type domain containing protein.	Lipase_GDSL
Os06g0266400	-1.23835	0.00236305	0.0996655	Similar to chemocyanin.	Cu_bind_like
novel.2216	-1.52355	0.00243713	0.100794	-	-
Os01g0274500	-1.56109	0.00246222	0.101014	Similar to Expansin-A11.	-
Os06g0310200	-1.10098	0.00247117	0.101219	Similar to OSIGBa0076I14.10 protein.	-
Os06g0110200	-2.55827	0.00257021	0.103943	Late embryogenesis abundant (LEA) group 1 family protein.	-
Os03g0172100	-1.22266	0.00263279	0.105427	Similar to Leucine zipper protein.	-
Os08g0168700	-1.53216	0.00263394	0.105427	Similar to cytokinin-O-glucosyltransferase 2.	UDPGT
novel.1520	-1.75301	0.00266459	0.105779	-	-
Os07g0214300	-1.3613	0.00267472	0.105825	Seed allergenic protein RAG2 precursor.	-
novel.2657	-1.29308	0.00268987	0.106096	PF01734:Patatin-like phospholipase	-
Os11g0557800	-1.4623	0.00270714	0.106449	Conserved hypothetical protein.	-
Os07g0128800	-4.8233	0.00282216	1	Similar to PR1a protein.	SCP
Os09g0455200	-1.01877	0.00283456	0.109099	Heat shock factor (HSF)-type%2C DNA-binding domain containing protein.	HSF_DNA-bind
Os07g0601600	-4.10636	0.00297722	1	Similar to VEP1 (VEIN PATTERNING 1)%3B binding / catalytic.	-
Os08g0244500	-1.49139	0.00303579	0.113938	Similar to hydrolase%2C hydrolyzing O-glycosyl compounds.	Glyco_hydro_17
Os06g0142300	-1.43088	0.00305815	0.114441	Early nodulin 93 ENOD93 protein family protein.	-
Os02g0724100	-5.15837	0.00307363	1	Conserved hypothetical protein.	-
Os10g0422800	-1.2526	0.00307777	0.114624	Protein of unknown function DUF1677%2C plant domain containing protein.	-
Os04g0645200	-2.17634	0.00318371	0.11675	VQ domain containing protein.	-
Os07g0448600	-1.31726	0.00318379	0.11675	Hypothetical protein.	-
Os03g0563100	-1.29984	0.00327531	0.11942	D-arabinono-1%2C4-lactone oxidase domain containing protein.	FAD_binding_4
Os04g0608300	-2.39011	0.00330039	1	Auxin responsive SAUR protein domain containing protein.	Auxin_inducible
Os06g0509900	-3.06424	0.00332275	0.120446	Similar to Thionin.	-
Os05g0276500	-5.23836	0.00332431	1	Expansin Os-EXPA3.	-
novel.2406	-5.16329	0.00335252	1	-	-
Os08g0561500	-1.20613	0.00349165	0.123638	Similar to nodulin-like protein 5NG4.	DUF6
Os01g0823700	-1.55283	0.00354889	0.124378	Protein of unknown function DUF641%2C plant domain containing protein.	-
Os11g0141100	-1.82622	0.00360174	0.125418	Hypothetical conserved gene.	Sulfotransfer_1
Os10g0159600	-1.10401	0.00365541	0.126597	Heat shock protein Hsp20 domain containing protein.	-
Os03g0307700	-1.46926	0.00375808	0.128757	Domain of unknown function DUF231%2C plant domain containing protein.	-
Os11g0210100	-1.62718	0.00382902	0.129522	Similar to Class III peroxidase 133.	-
Os02g0720200	-1.28626	0.00383676	0.129522	Similar to 65kD microtubule associated protein.	-
Os06g0231050	-1.91559	0.00384912	0.129522	Uncharacterised protein family UPF0497%2C trans-membrane plant subgroup domain containing protein.	-
Os04g0555800	-1.01467	0.00386326	0.129522	Similar to Actin depolymerizing factor.	-
Os03g0174200	-1.07583	0.00386353	0.129522	Conserved hypothetical protein.	-
Os01g0545500	-2.0341	0.00389132	0.129522	Hypothetical conserved gene.	Pkinase_Tyr
Os11g0462100	-1.32313	0.00395766	0.12986	Glycoside hydrolase%2C family 18 protein.	-
Os05g0187500	-1.74963	0.00397157	0.13014	IQ calmodulin-binding motif family protein%2C Positive regulator of brassinosteroid signalling%2C Regulation of grain width and weight	-
Os02g0192500	-1.03831	0.00399359	0.13039	Similar to Cellulose synthase-like protein (Fragment).	-
Os05g0164200	-1.22332	0.00423628	0.134187	Zinc finger%2C RING/FYVE/PHD-type domain containing protein.	-
Os06g0532500	-1.2294	0.00435731	0.136816	Protein with similar CLE domain%2C Meristem maintenance	-
Os07g0221300	-1.23383	0.00437366	0.137117	Hypothetical conserved gene.	-
Os05g0138200	-1.50089	0.0044322	0.137117	Similar to Chitinase (Class II) (EC 3.2.1.14).	-
Os08g0248700	-1.01184	0.00443662	0.137117	Similar to Blind.	Myb_DNA-binding
Os11g0581700	-1.15808	0.00450378	0.138351	Similar to EPIDERMAL PATTERNING FACTOR-like protein 4.	-
Os02g0786500	-1.8288	0.0045878	0.138516	Similar to PR-1a pathogenesis related protein (Hv-1a) precursor.	SCP
Os07g0480800	-1.06805	0.00459028	0.138516	Cellulase (EC 3.2.1.4).	-
Os01g0113600	-1.09669	0.00466527	0.139625	Hypothetical protein.	-
Os08g0144100	-5.22941	0.00467809	1	Similar to Avr9/Cf-9 rapidly elicited protein 31.	-
Os07g0105000	-1.44662	0.00472642	0.140341	Cupredoxin domain containing protein.	Cu_bind_like
Os01g0838200	-1.45509	0.00473688	0.140452	Conserved hypothetical protein.	-
Os01g0854500	-1.18809	0.00477866	0.141155	Homeobox domain containing protein.	Homeobox
Os01g0327500	-3.98036	0.00478497	1	Conserved hypothetical protein.	-
novel.1510	-2.78178	0.00480842	0.141433	PF00321:Plant thionin	-
Os06g0711800	-1.01262	0.00481694	0.141513	Pectinesterase inhibitor domain containing protein.	-
Os12g0184300	-1.36061	0.00490702	0.142727	Conserved hypothetical protein.	-
Os11g0211800	-1.29453	0.00497266	0.14349	Similar to Specific abundant protein-like protein 1.	-
Os03g0247200	-1.08722	0.00497407	0.14349	Conserved hypothetical protein.	-
novel.1659	-1.46186	0.00498102	0.143529	-	-
Os05g0202300	-1.08053	0.00500786	0.143756	Similar to lachrymatory factor synthase.	-
Os01g0772900	-4.46528	0.00513108	1	Similar to Homocysteine S-methyltransferase 4 (EC 2.1.1.10) (S- methylmethionine:homocysteine methyltransferase 4) (SMM:Hcy S- methyltransferase 4) (ZmHMT-4).	-
Os10g0450000	-1.09005	0.00513172	0.146333	Protein of unknown function DUF247%2C plant family protein.	-
Os11g0657050	-1.01343	0.00523562	0.147538	Hypothetical protein.	-
Os08g0503000	-1.34087	0.00524898	0.147613	Hypothetical protein.	-
Os05g0130300	-1.56544	0.00527451	0.147819	Conserved hypothetical protein.	-
Os11g0137000	-1.07316	0.00530273	0.148285	Similar to PIN1-like auxin transport protein.	-
Os09g0437100	-1.31751	0.00543539	0.150485	Similar to SAUR33-auxin-responsive SAUR family member.	-
Os03g0633500	-1.35258	0.00548851	0.151022	A member of Aux/IAA family protein%2C Regulation of lateral root initiation	-
Os04g0677100	-1.13394	0.00561482	0.152609	Similar to H0402C08.5 protein.	-
Os05g0134700	-1.14534	0.00585291	0.155729	Haem peroxidase family protein.	-
Os05g0165200	-1.17841	0.00587983	0.155729	Similar to predicted protein.	-
Os03g0115000	-1.03936	0.00590964	0.156199	Cupredoxin domain containing protein.	Cu_bind_like
Os05g0443850	-2.03019	0.00598916	0.157811	Hypothetical genes.	-
Os12g0568900	-1.05808	0.0060142	0.157982	Thaumatin%2C pathogenesis-related family protein.	Thaumatin
Os07g0676900	-2.8138	0.00602532	0.158106	Similar to Peroxidase (EC 1.11.1.7).	-
Os09g0437400	-1.38951	0.00604579	0.158106	Similar to SAUR family protein.	Auxin_inducible
Os01g0932950	-1.34981	0.00615388	0.159271	Similar to RALFL33.	-
Os06g0140400	-1.37294	0.00622076	0.159795	Similar to HAHB-6 (Fragment).	Homeobox
Os02g0213100	-2.33537	0.00633583	0.161132	Conserved hypothetical protein.	-
Os07g0639000	-1.18122	0.00636257	0.16133	Similar to Class III peroxidase 46.	-
Os01g0773500	-2.04721	0.00647861	0.162383	Conserved hypothetical protein.	-
Os01g0166200	-1.63691	0.00655149	0.16273	Hypothetical protein.	-
Os08g0357700	-2.69006	0.00661073	0.16325	Hypothetical conserved gene.	-
Os05g0438500	-1.06061	0.00673806	0.165118	Similar to Soluble inorganic pyrophosphatase (EC 3.6.1.1) (Pyrophosphate phospho- hydrolase) (PPase).	Pyrophosphatase
Os01g0788800	-1.30049	0.00677501	0.165244	Similar to Isoform 2 of Homeobox-leucine zipper protein TF1.	-
Os03g0861400	-1.10199	0.00678197	0.165244	Hypothetical conserved gene.	HMA
novel.2303	-2.82142	0.00687385	1	PF05754:Domain of unknown function (DUF834)	DUF834
Os03g0243700	-1.45833	0.00703633	0.168704	Similar to Glycosyl hydrolase family 10 protein%2C expressed.	-
Os01g0968300	-5.14988	0.00716716	1	Root cap family protein.	-
Os07g0252800	-2.02873	0.00716817	0.170271	Conserved hypothetical protein.	-
Os01g0968400	-2.49814	0.00725168	0.171299	Root cap family protein.	-
Os09g0545801	-1.99905	0.00727617	0.171561	Non-protein coding transcript.	-
Os04g0393500	-1.44679	0.00729812	0.171761	CC-type glutaredoxin%2C Floral organ development and pathogen response	-
Os05g0549232	-1.8212	0.00739648	0.173278	Similar to DVL4/RTFL17 (ROTUNDIFOLIA LIKE 17).	-
Os01g0799500	-1.47059	0.00750775	0.173546	Methyladenine glycosylase domain containing protein.	-
Os08g0444500	-1.3877	0.00755832	0.174039	Conserved hypothetical protein.	-
Os02g0759000	-1.02126	0.00757635	0.174297	Similar to DNA binding protein.	-
Os04g0604800	-1.45737	0.00764482	0.174928	Similar to OSIGBa0118P15.11 protein.	-
Os06g0725300	-1.34996	0.00776756	0.176406	Barwin-related endoglucanase domain containing protein.	-
Os05g0133401	-2.01773	0.00786414	0.176641	Esterase%2C SGNH hydrolase-type domain containing protein.	Lipase_GDSL
Os06g0201000	-1.20465	0.00786482	0.176641	Conserved hypothetical protein.	-
Os05g0279900	-1.45231	0.00789816	0.176701	Similar to glycoside hydrolase family 28 protein / polygalacturonase (pectinase) family protein.	-
Os01g0801100	-5.17266	0.00790584	1	Similar to Apurinic endonuclease-redox protein (DNA-(apurinic or apyrimidinic site) lyase) (EC 4.2.99.18).	Exo_endo_phos
Os03g0758500	-1.04236	0.00801679	0.177557	Similar to blue copper protein.	-
Os08g0249200	-2.38446	0.00811289	0.178295	Similar to GDU1.	-
Os01g0881300	-2.20301	0.00812103	0.178321	MtN3 and saliva related transmembrane protein family protein.	-
Os10g0569100	-1.20841	0.00813982	0.17858	PIG-P domain containing protein.	-
Os07g0693100	-3.56514	0.00813998	1	Similar to cDNA clone:J023088I11%2C full insert sequence.	-
novel.2467	-2.14309	0.00816337	0.178744	PF13768:von Willebrand factor type A domain	-
Os01g0823100	-1.00646	0.00822184	0.178966	Alpha-expansin OsEXPA2.	-
Os06g0331900	-1.29288	0.00827449	0.179531	Uncharacterised protein family UPF0005 domain containing protein.	-
Os01g0922100	-1.01592	0.00839927	0.180857	Conserved hypothetical protein.	-
Os07g0655600	-4.39393	0.00851127	1	Pectin lyase fold/virulence factor domain containing protein.	-
Os02g0597700	-1.23989	0.00871191	0.184376	Ubiquitin domain containing protein.	ubiquitin
Os06g0180100	-1.45813	0.00872862	0.184376	Hypothetical conserved gene.	-
Os03g0343800	-1.169	0.00880585	0.184922	Conserved hypothetical protein.	-
Os04g0662200	-1.04762	0.00881643	0.184922	Auxin responsive SAUR protein family protein.	Auxin_inducible
Os02g0113900	-3.30995	0.00883991	1	Domain of unknown function DUF1618 domain containing protein.	-
novel.493	-2.88589	0.00886632	0.185093	-	-
Os11g0134166	-1.47992	0.00898802	0.185113	Hypothetical gene.	-
novel.553	-1.19834	0.00904285	0.185346	-	-
Os05g0349800	-2.98979	0.00957525	0.191348	Embryonic abundant protein 1.	-
Os06g0711900	-1.1978	0.00959158	0.191524	Bifunctional inhibitor/plant lipid transfer protein/seed storage domain containing protein.	-
Os12g0250700	-1.11699	0.00972199	0.192212	Conserved hypothetical protein.	-
Os04g0376400	-1.01212	0.00977263	0.192388	Glycoside hydrolase%2C family 18%2C catalytic domain domain containing protein.	-
novel.2441	-1.78345	0.0100448	0.194638	PF00069:Protein kinase domain	Pkinase
Os08g0253800	-1.34872	0.0100467	0.194638	Similar to Cellulose synthase-like family C3 protein (Fragment).	-
Os11g0156050	-1.01762	0.0100502	0.194638	Non-protein coding transcript.	B3
Os05g0219900	-1.28986	0.0100521	0.194638	C4-dicarboxylate transporter/malic acid transport protein family protein.	C4dic_mal_tran
Os09g0452800	-1.46426	0.0102479	0.195321	Peptidase A1 domain containing protein.	-
Os04g0174900	-1.24707	0.0104684	0.197035	Similar to Acyl-protein thioesterase 2.	Abhydrolase_2
Os05g0105100	-3.89164	0.0105628	1	Similar to Small GTPase rab11-related.	Ras
Os03g0116600	-1.60312	0.0107429	0.200275	Conserved hypothetical protein.	-
Os12g0149300	-1.41256	0.0108312	0.200843	Similar to galactosyl transferase GMA12/MNN10 family protein.	-
Os06g0266800	-1.05022	0.0109971	0.202358	GAST gene family protein%2C Coordinator in crosstalk between GA nad BR signaling	-
Os06g0636700	-1.49871	0.0110523	0.202789	Esterase%2C SGNH hydrolase-type domain containing protein.	Lipase_GDSL
Os03g0170800	-1.49115	0.0111652	0.204129	Hypothetical conserved gene.	-
Os12g0118000	-3.20962	0.0112886	1	Non-protein coding transcript.	-
Os07g0421800	-1.02948	0.0113752	0.206344	Hypothetical conserved gene.	-
novel.1731	-2.00546	0.0114565	1	-	-
Os03g0780800	-1.01834	0.011462	0.20689	Fatty acid 2-hydroxylase%2C Resistance to rice blast fungus infection	-
Os11g0533400	-3.74962	0.0115322	1	Conserved hypothetical protein.	-
Os02g0210700	-1.38509	0.0115863	0.207994	Protein kinase%2C core domain containing protein.	LRRNT_2
Os02g0814300	-1.10695	0.0116135	0.208132	Cytochrome c%2C monohaem domain containing protein.	-
Os04g0430400	-1.65594	0.0116241	0.208132	Hypothetical conserved gene.	Pkinase
Os03g0393375	-3.26099	0.0116961	1	Similar to Serine carboxypeptidase family protein%2C expressed.	-
Os02g0131000	-1.04618	0.0117155	0.208253	Conserved hypothetical protein.	-
Os12g0580950	-1.11579	0.0118716	0.209693	Hypothetical protein.	-
Os06g0118800	-1.80576	0.0119954	0.21075	Conserved hypothetical protein.	-
Os08g0552300	-1.28626	0.0120776	0.211578	Protein of unknown function DUF241%2C plant family protein.	-
Os07g0659600	-1.40882	0.0121765	0.212496	Similar to annexin-like protein RJ4.	-
Os10g0555600	-1.20697	0.012238	0.212816	Beta-expansin precursor.	-
Os04g0447600	-1.27799	0.0122732	0.212816	Similar to NADPH-dependent codeinone reductase (EC 1.1.1.247).	Aldo_ket_red
Os04g0589800	-1.8403	0.0123633	0.213497	Late embryogenesis abundant (LEA) group 1 family protein.	-
Os05g0170300	-1.27422	0.0123783	0.213497	Leucine-rich repeat domain containing protein.	LRRNT_2
Os12g0158400	-1.05496	0.0123793	0.213497	Protein of unknown function DUF623%2C plant domain containing protein.	-
Os02g0228900	-1.04839	0.0124649	0.214683	Similar to Auxin-responsive protein IAA18 (Indoleacetic acid-induced protein 18).	-
Os06g0665200	-1.41163	0.0125457	0.214896	Similar to glycosyl hydrolase family protein 17.	-
Os12g0633200	-1.09765	0.0125486	0.214896	Erg28-like family protein.	-
Os02g0144200	-2.12244	0.0125489	1	Protein of unknown function DUF1677%2C Oryza sativa family protein.	-
Os06g0181300	-1.08574	0.0127322	0.216618	Similar to terminal acidic SANT 1.	-
Os01g0751400	-2.88843	0.0127832	1	Conserved hypothetical protein.	-
Os01g0243700	-1.13615	0.0128032	0.217001	Similar to Beta-1%2C3-glucanase-like protein.	-
Os09g0450600	-1.07851	0.0134836	0.222915	Similar to Protein HVA22.	TB2_DP1_HVA22
Os11g0696900	-1.10139	0.0135554	0.223728	Laccase (EC 1.10.3.2).	-
Os07g0663600	-1.28025	0.0136565	0.224818	Short-chain dehydrogenase/reductase SDR domain containing protein.	-
Os08g0260400	-1.06253	0.013665	0.224818	Conserved hypothetical protein.	-
Os01g0705200	-1.12987	0.0138191	0.226286	Late embryogenesis abundant protein repeat containing protein.	-
Os03g0703300	-1.09427	0.0139166	0.226511	Calponin-like actin-binding domain containing protein.	-
Os01g0726100	-1.31661	0.0140138	0.22724	Pollen Ole e 1 allergen and extensin domain containing protein.	-
Os07g0255900	-1.46701	0.0141909	0.228692	Domain of unknown function DUF231%2C plant domain containing protein.	-
Os12g0272800	-1.91858	0.0144452	0.230098	Hypothetical conserved gene.	-
Os01g0914300	-1.54646	0.0145118	0.230098	Plant lipid transfer protein/seed storage/trypsin-alpha amylase inhibitor domain containing protein.	-
Os01g0750400	-1.51457	0.0145416	0.230098	Leucine-rich repeat domain containing protein.	-
Os01g0112000	-1.3337	0.0145717	0.230098	Conserved hypothetical protein.	-
Os06g0506000	-1.20881	0.0147272	0.231392	Conserved hypothetical protein.	-
Os08g0504000	-1.14266	0.0147296	0.231392	Similar to WIP5 protein.	-
Os06g0342000	-1.4376	0.01487	0.232291	Exostosin-like family protein.	-
Os03g0760500	-1.03935	0.0150107	0.232944	Cytochrome P450 family protein.	p450
novel.746	-1.64941	0.0151357	0.233748	-	-
Os02g0244850	-2.02109	0.0151876	1	Hypothetical protein.	-
novel.58	-4.1319	0.0152337	1	-	-
Os07g0557700	-1.11762	0.0152813	0.234439	Conserved hypothetical protein.	-
Os03g0258900	-1.45244	0.0152973	0.234544	Galactose oxidase%2C beta-propeller domain containing protein.	-
Os01g0976950	-1.77918	0.0153312	0.23464	Hypothetical gene.	-
Os10g0404900	-1.16885	0.0154506	0.235391	Similar to HAHB-5 (Fragment).	Homeobox
Os08g0288400	-3.03468	0.0154703	1	Similar to transmembrane 9 superfamily protein member 2.	-
Os01g0686700	-3.02587	0.0156067	1	Similar to protein binding protein.	-
Os03g0149000	-1.22885	0.0158073	0.237798	Similar to LOB domain protein 31.	-
Os09g0530200	-3.74393	0.0158795	1	Similar to Endo-beta-1%2C4-glucanase precursor (EC 3.2.1.4).	-
Os10g0207500	-2.44024	0.0159881	1	Similar to TPD1.	-
Os02g0781400	-1.00086	0.0160238	0.239097	Similar to 20 kDa chaperonin%2C chloroplast precursor (Protein Cpn21) (Chloroplast protein Cpn10) (Chloroplast chaperonin 10) (Ch-CPN10).	-
Os03g0636700	-1.28496	0.0161484	0.239238	IQ calmodulin-binding region domain containing protein.	IQ
Os03g0135100	-1.0432	0.0161585	0.239238	Glutathione S-transferase GSTF15.	GST_N
Os06g0273200	-1.08277	0.0162948	0.240462	Protein of unknown function DUF231%2C plant domain containing protein.	-
Os05g0502700	-3.15121	0.0163376	1	Similar to predicted protein.	-
novel.1693	-3.63576	0.0163728	1	PF05754:Domain of unknown function (DUF834)	DUF834
Os10g0351200	-2.82677	0.0163895	0.24158	Similar to Cytochrome P450 family protein%2C expressed.	p450
Os05g0100100	-1.33985	0.0165333	0.241896	Similar to cDNA clone:006-204-G09%2C full insert sequence.	-
Os11g0134100	-1.77791	0.0166173	0.241896	Similar to LG27/30-like.	-
Os03g0172400	-4.19779	0.0167835	1	Proteinase inhibitor I25%2C cystatin%2C conserved region domain containing protein.	-
Os08g0505900	-1.40538	0.0168081	0.242994	Leucine-rich repeat (LRR) protein%2C Inhibitor of fungal polygalacturonase%2C Defence response	LRRNT_2
Os06g0306300	-1.82404	0.0168208	0.242994	Haem peroxidase domain containing protein.	-
Os04g0550866	-1.14883	0.016821	0.242994	Hypothetical protein.	-
Os04g0524900	-1.32944	0.0168793	0.242994	Similar to OSIGBa0153E02-OSIGBa0093I20.16 protein.	OPT
Os12g0157000	-1.40018	0.0168955	0.242994	DNA-binding pseudobarrel domain domain containing protein.	-
Os04g0612100	-1.43238	0.0169063	0.242994	Conserved hypothetical protein.	-
Os09g0300800	-1.06268	0.0169723	0.243129	Protein of unknown function DUF247%2C plant family protein.	-
Os04g0422600	-3.50474	0.0169874	1	Similar to H0525E10.16 protein.	-
Os07g0408500	-1.00043	0.0169911	0.243129	Similar to Rac GTPase activating protein 3 (Fragment).	RhoGAP
Os04g0268700	-1.06673	0.0172357	0.244387	Eggshell protein family protein.	-
Os07g0104366	-1.1829	0.0172684	0.244387	Hypothetical protein.	-
Os01g0607100	-3.43813	0.0175037	1	Bifunctional inhibitor/plant lipid transfer protein/seed storage domain containing protein.	-
Os07g0162600	-1.37597	0.0180819	0.249338	Alpha/beta hydrolase fold-3 domain containing protein.	Abhydrolase_3
Os06g0218800	-1.48513	0.0184101	0.251276	Uncharacterised protein family UPF0503 domain containing protein.	-
Os04g0173800	-1.23026	0.0184956	0.251893	Lectin precursor (Agglutinin).	-
Os03g0260432	-1.23855	0.01854	0.252079	Similar to CLE family OsCLE302 protein.	-
Os04g0693300	-1.03723	0.0186261	0.252297	Hypothetical conserved gene.	-
Os08g0494300	-1.04783	0.0187127	0.252522	Copine domain containing protein.	-
Os07g0495400	-4.21215	0.0188208	1	ATP synthase delta' chain%2C mitochondrial precursor (EC 3.6.3.14).	-
Os02g0667300	-1.48262	0.018839	0.253825	Alcohol dehydrogenase superfamily%2C zinc-containing protein.	-
Os04g0374400	-1.76498	0.0188636	0.253962	Hypothetical conserved gene.	-
Os12g0135300	-2.32697	0.018878	1	Similar to Kelch motif family protein.	-
Os05g0252100	-1.57029	0.0189824	0.254422	Protein of unknown function DUF620 family protein.	-
Os02g0667600	-1.03089	0.0191041	0.2551	Harpin-induced 1 domain containing protein.	-
Os07g0631200	-1.16387	0.0191426	0.255132	Zinc finger%2C RING/FYVE/PHD-type domain containing protein.	-
Os04g0399800	-1.13342	0.019162	0.255132	Similar to Ethylene-responsive transcription factor 12 (Ethylene-responsive element binding factor 12) (EREBP-12) (AtERF12).	AP2
Os02g0771500	-2.52074	0.0191708	1	Conserved hypothetical protein.	-
Os01g0177400	-1.60065	0.0192155	0.255132	GA 3 beta-hydroxylase2%2C GA metabolism	2OG-FeII_Oxy
Os04g0580450	-1.42923	0.0193046	0.255916	Non-protein coding transcript.	UQ_con
Os01g0226666	-3.04529	0.0194093	1	Hypothetical protein.	-
novel.44	-1.54871	0.0194242	0.256857	-	-
Os08g0551900	-1.25552	0.0194359	0.256858	Hypothetical conserved gene.	-
Os03g0376000	-1.22728	0.019598	0.257933	emp24/gp25L/p24 family protein.	-
Os02g0834300	-1.36916	0.0197158	0.257972	Beta tubulin%2C autoregulation binding site domain containing protein.	-
Os03g0102500	-1.11748	0.0199612	0.258979	Similar to Beta-expansin precursor (Fragment).	-
novel.534	-4.63973	0.0202517	1	-	-
Os05g0335500	-1.95515	0.0203686	0.260933	Conserved hypothetical protein.	-
Os05g0108400	-1.06105	0.0203758	0.260933	Protein of unknown function DUF868%2C plant family protein.	-
Os04g0447900	-1.06737	0.0203951	0.260933	Domain of unknown function DUF623 domain containing protein.	-
Os06g0639250	-1.61652	0.0205633	0.261565	Conserved hypothetical protein.	-
Os05g0141100	-1.26301	0.0205772	0.261565	Similar to Tobamovirus multiplication 1 homolog.	-
Os06g0659800	-1.16203	0.020671	0.261702	Conserved hypothetical protein.	-
novel.707	-1.04968	0.0206728	0.261702	PF00188:Cysteine-rich secretory protein family	SCP
Os08g0502400	-1.03268	0.0208264	0.262353	FAS1 domain domain containing protein.	-
Os04g0580400	-1.25118	0.0211797	0.264307	Similar to Ubiquitin-conjugating enzyme E2 I (EC 6.3.2.19) (Ubiquitin-protein ligase I) (Ubiquitin carrier protein I) (SUMO-1-protein ligase) (SUMO- 1 conjugating enzyme) (Ubiquitin carrier protein 9) (p18).	UQ_con
Os05g0111800	-2.92894	0.0213617	1	Similar to Protein phosphatase type 2C.	-
Os05g0291600	-4.19359	0.0213702	1	Hypothetical conserved gene.	-
Os02g0699300	-1.33628	0.0214682	0.264917	Similar to ADP-ribosylation factor-like protein.	Arf
Os06g0503100	-1.2149	0.0214886	0.264917	ABC-2 type transporter domain containing protein.	ABC_tran
Os04g0448100	-1.17519	0.0215335	0.264917	Protein of unknown function DUF1644 family protein.	-
Os02g0767050	-1.21379	0.0217255	0.26594	Hypothetical protein.	-
Os01g0832600	-3.37453	0.0218208	1	Similar to Leucoanthocyanidin dioxygenase-like protein.	2OG-FeII_Oxy
Os03g0336000	-4.544	0.0219002	1	Pentatricopeptide repeat domain containing protein.	-
Os04g0615600	-1.59764	0.0226404	0.272252	Similar to H0525G02.3 protein.	-
Os05g0524600	-4.61938	0.023059	1	Leucine-rich repeat domain containing protein.	-
Os02g0591500	-1.14007	0.0230761	0.274164	Similar to H0305E08.4 protein.	-
Os01g0937900	-1.17329	0.0231124	0.274177	Conserved hypothetical protein.	-
Os02g0131400	-1.92422	0.023221	0.274649	Beta-D-glucan exohydrolase%2C isoenzyme ExoII (EC 3.2.1.58).	Glyco_hydro_3_C
novel.1893	-1.08068	0.0232941	0.274999	-	-
Os01g0623600	-1.94095	0.0233096	0.275056	Glycoside hydrolase%2C family 28 protein.	-
Os03g0275100	-1.19711	0.0234502	0.275536	Similar to TA11 protein (Fragment).	PP2C
Os06g0184000	-1.26324	0.0234581	0.275536	Similar to BHLH transcription factor.	HLH
Os01g0248000	-3.51568	0.023592	1	Stigma-specific protein Stig1 family protein.	-
Os07g0638300	-1.96185	0.0235925	0.276287	Similar to 1-Cys peroxiredoxin.	-
Os02g0699850	-1.14451	0.0237807	0.276426	Hypothetical gene.	-
Os03g0836400	-1.45077	0.0238538	0.276875	Harpin-induced 1 domain containing protein.	-
Os01g0165600	-1.37009	0.0238794	0.276939	Similar to H0323C08.17 protein.	-
Os02g0114800	-2.44872	0.0239721	1	Conserved hypothetical protein.	-
Os05g0206800	-1.02516	0.024271	0.279075	Hypothetical protein.	-
Os04g0404400	-1.49514	0.0243624	0.279075	Similar to H0502B11.4 protein.	-
Os03g0712100	-1.2243	0.024624	0.280715	Cell division cycle-associated protein domain containing protein.	-
Os01g0564600	-2.30181	0.024774	1	Protein of unknown function DUF247%2C plant family protein.	-
Os01g0956600	-1.87837	0.0252624	0.283442	Nucleotide-binding%2C alpha-beta plait domain containing protein.	RRM_1
Os01g0189100	-1.78635	0.025265	1	Ankyrin domain containing protein.	-
Os12g0479300	-1.23016	0.025359	0.283997	Non-protein coding transcript.	-
Os06g0666650	-1.35528	0.0254148	0.283997	Non-protein coding transcript.	-
Os11g0543500	-1.10939	0.0254244	0.283997	Similar to H0502B11.6 protein.	-
novel.2475	-1.23523	0.0255305	0.284136	-	-
Os09g0445700	-1.09681	0.0255439	0.284136	ATPase%2C AAA+ type%2C core domain containing protein.	AAA
Os07g0256700	-1.01939	0.0258403	0.285293	Protein of unknown function DUF231%2C plant domain containing protein.	-
novel.2215	-1.47057	0.0263881	0.288791	PF03140:Plant protein of unknown function	-
Os06g0531900	-1.00075	0.0265085	0.289173	Lipase%2C GDSL domain containing protein.	Lipase_GDSL
Os04g0326100	-2.14233	0.0266375	1	Similar to H0107B07.2 protein.	UDPGT
Os03g0415700	-4.73726	0.0267268	1	Mitochondrial inner membrane translocase subunit Tim17/Tim22/Tim23/peroxisomal protein PMP24 domain containing protein.	-
Os04g0460400	-2.79867	0.026839	0.290546	Uncharacterised protein family UPF0497%2C trans-membrane plant subgroup domain containing protein.	-
Os12g0147200	-1.74577	0.0270038	0.291097	Conserved hypothetical protein.	-
Os04g0208800	-2.97334	0.0273038	1	Hypothetical protein.	-
Os01g0966900	-2.50138	0.0273733	1	Similar to Sorbitol transporter.	Sugar_tr
Os11g0454200	-1.99782	0.0276626	0.294718	Dehydrin	-
Os03g0819300	-2.41681	0.0277495	1	Similar to Annexin A7 (Annexin VII) (Synexin) (Fragment).	-
novel.1020	-1.06807	0.0278058	0.295515	PF00141:Peroxidase	-
Os01g0212000	-1.17498	0.0278775	0.295897	Hypothetical protein.	-
Os06g0286310	-2.11208	0.0280289	1	Similar to Oxidoreductase-like protein.	-
Os04g0495400	-1.09437	0.0280458	0.296757	DOMON domain containing protein.	Cytochrom_B561
Os06g0268500	-1.23183	0.02809	0.296757	Similar to OSIGBa0139J17.1 protein.	NB-ARC
Os07g0607500	-1.11715	0.0281469	0.29703	Protein of unknown function DUF1195 family protein.	-
Os10g0499600	-1.19517	0.028447	0.29884	Conserved hypothetical protein.	-
Os05g0250700	-1.70059	0.0286994	0.299643	Similar to NB-ARC domain containing protein.	NB-ARC
Os02g0111800	-1.05801	0.0287326	0.299745	Protein kinase%2C core domain containing protein.	LRRNT_2
Os09g0441600	-2.17345	0.0288325	0.300175	Similar to flavonoid 3-monooxygenase.	p450
Os10g0122500	-2.29677	0.0288909	1	Hypothetical conserved gene.	-
Os08g0197100	-1.81684	0.0290621	1	Cyclin-like F-box domain containing protein.	-
Os06g0203700	-3.3811	0.029298	1	Hypothetical conserved gene.	-
Os01g0848900	-2.05798	0.0296685	1	Conserved hypothetical protein.	-
Os05g0525600	-1.91446	0.0298031	0.303723	Protein kinase%2C catalytic domain domain containing protein.	Pkinase_Tyr
novel.1365	-4.03807	0.0301001	1	PF14365:Neprosin activation peptide	-
Os01g0652100	-1.00943	0.0301627	0.30556	Protein of unknown function DUF231%2C plant domain containing protein.	-
Os03g0686800	-1.35022	0.0301813	0.305628	Conserved hypothetical protein.	-
Os11g0579000	-1.80915	0.030385	1	Non-protein coding transcript.	-
Os05g0530701	-1.42432	0.0308608	0.309402	Leucine-rich repeat%2C plant specific containing protein.	-
Os12g0500500	-2.46329	0.0309175	1	NB-ARC domain containing protein.	NB-ARC
Os05g0542500	-1.38295	0.0310137	0.309615	Similar to Isoform 2 of Late embryogenesis abundant protein%2C group 3.	-
novel.2559	-1.03154	0.0310423	0.309615	-	-
Os05g0514800	-1.41872	0.0310729	0.309615	Hypothetical conserved gene.	-
Os05g0143600	-3.78209	0.0314207	1	Similar to Jasmonate-induced protein.	-
Os07g0676400	-3.30169	0.0314817	1	Hypothetical conserved gene.	Pkinase
Os10g0168900	-1.50951	0.0318127	0.313697	Conserved hypothetical protein.	-
Os11g0169400	-1.062	0.0318651	0.314006	Similar to Zinc finger%2C C2H2 type family protein%2C expressed.	-
Os03g0264600	-1.04086	0.0323718	0.315678	Similar to Nucleic acid binding protein.	-
Os10g0555700	-2.03524	0.0325705	0.316446	Beta-expansin.	-
Os10g0555900	-1.06235	0.0326107	0.316446	Beta-expansin precursor.	-
Os03g0745000	-1.24528	0.0327365	0.316697	Similar to Heat stress transcription factor A-2a.	-
Os02g0756600	-1.14164	0.0327953	0.316957	Similar to Phi-1 protein.	-
Os10g0458900	-1.55588	0.0328007	0.316957	Exostosin-like family protein.	-
Os04g0597300	-1.17526	0.0329458	0.317298	Similar to WERKY protein (Fragment).	WRKY
Os08g0280200	-1.40435	0.0331105	0.317774	Tensin phosphatase%2C C2 domain domain containing protein.	-
Os07g0422100	-4.38947	0.0332613	1	AWPM-19-like family protein.	-
Os07g0159700	-1.13861	0.0334	0.317905	Protein kinase%2C catalytic domain domain containing protein.	Pkinase_Tyr
Os09g0518750	-1.32657	0.0334287	0.317905	Conserved hypothetical protein.	-
novel.1266	-1.75512	0.0334809	0.317978	-	-
Os11g0701400	-4.353	0.0335984	1	Chitinase (EC 3.2.1.14) III C10150-rice (EC 3.2.1.14).	-
Os02g0787000	-1.94061	0.0340909	0.320577	Allergen V5/Tpx-1 related family protein.	SCP
Os09g0526300	-2.20291	0.0340977	1	Similar to Homeobox protein GLABRA2 (Homeobox-leucine zipper protein ATHB-10) (HD-ZIP protein ATHB-10).	Homeobox
Os01g0319200	-2.16551	0.0343507	0.32082	Hypothetical conserved gene.	-
Os04g0600651	-1.03909	0.0345841	0.321463	Hypothetical gene.	-
Os06g0142400	-5.55773	0.0347806	0.321899	Early nodulin.	-
Os01g0176400	-1.08238	0.0349302	0.321899	Similar to Photoreceptor-interacting protein-like.	-
Os10g0459700	-1.85722	0.0351794	0.322557	Similar to Xyloglucan galactosyltransferase KATAMARI 1 (EC 2.4.1.-) (MURUS3 protein).	-
Os11g0437800	-1.42526	0.0351848	0.322557	2OG-Fe(II) oxygenase domain containing protein.	2OG-FeII_Oxy
Os10g0552200	-2.83112	0.0353303	1	Plant lipid transfer protein and hydrophobic protein%2C helical domain containing protein.	-
Os02g0743450	-1.3922	0.0353628	0.323608	Hypothetical protein.	-
Os07g0438600	-1.48448	0.0355185	0.324336	Proteinase inhibitor I9%2C subtilisin propeptide domain containing protein.	-
Os02g0257200	-2.62187	0.0360868	1	Conserved hypothetical protein.	-
Os01g0759400	-1.11572	0.036239	0.326713	OsPK7.	Pkinase
Os01g0865700	-1.12178	0.0365304	0.327521	Zinc finger%2C RING/FYVE/PHD-type domain containing protein.	U-box
Os06g0305400	-2.31503	0.0365421	1	Peptidase A1 domain containing protein.	-
Os11g0137400	-3.78629	0.0366795	1	Hypothetical conserved gene.	TFIIE_alpha
Os07g0546150	-1.78447	0.0367297	0.328587	Hypothetical protein.	-
Os11g0116400	-1.48334	0.036962	0.329113	Similar to Elongation factor P (EF-P).	-
Os10g0453900	-1.50179	0.0370831	0.329557	Eggshell protein family protein.	-
Os01g0941200	-2.79154	0.037167	1	Similar to Glucan endo-1%2C3-beta-glucosidase GII precursor (EC 3.2.1.39) ((1->3)- beta-glucan endohydrolase GII) ((1->3)-beta-glucanase isoenzyme GII) (Beta-1%2C3-endoglucanase GII).	Glyco_hydro_17
Os06g0623700	-2.40875	0.0372841	1	Protein with indole-3-acetic acid (IAA)-glucose hydrolase activity%2C Regulation of grain length and weight	Str_synth
Os04g0107900	-2.29977	0.0373659	1	Similar to Heat shock protein 82.	-
Os10g0560400	-3.36941	0.0375615	1	Similar to CONSTANS-like protein CO9 (Fragment).	CCT
Os09g0260300	-4.29963	0.0379044	1	Conserved hypothetical protein.	-
Os08g0486750	-2.19615	0.0380382	1	Non-protein coding transcript.	-
Os08g0278750	-4.29661	0.0380788	1	Similar to nucleotidyltransferase family protein.	-
Os06g0660200	-1.14381	0.0382764	0.33359	Auxin efflux transporter%2C Polar auxin transport%2C Control of canopy architecture	-
Os10g0477600	-1.77382	0.0383945	1	Similar to NAM / CUC2-like protein.	NAM
Os10g0552700	-1.78217	0.0386368	0.334185	Similar to Tumor-related protein (Fragment).	-
Os07g0509600	-1.17494	0.0388388	0.334686	Similar to ribosomal RNA adenine dimethylase family protein.	-
Os05g0468800	-2.21236	0.0389742	0.334975	Phosphatidylethanolamine-binding protein PEBP domain containing protein.	-
Os02g0190700	-1.02196	0.0390045	0.334975	Conserved hypothetical protein.	-
Os06g0204600	-1.35401	0.0391911	0.334975	Conserved hypothetical protein.	-
Os03g0145102	-2.02113	0.0391967	0.334975	Similar to Leucine Rich Repeat family protein%2C expressed.	Pkinase
Os05g0387750	-1.47776	0.0392253	0.334975	Hypothetical gene.	-
novel.1095	-1.53243	0.0395345	0.335659	-	-
Os08g0444440	-1.71884	0.0395607	1	Hypothetical conserved gene.	-
Os07g0237900	-1.20683	0.0399193	0.336879	Conserved hypothetical protein.	-
Os01g0868000	-1.4974	0.0401141	0.337355		-
Os05g0578600	-1.54555	0.0402486	0.337882	Similar to Polygalacturonase PG2.	-
Os02g0252200	-1.10341	0.0402947	0.337891	Similar to GRAB2 protein.	NAM
Os08g0177500	-1.02355	0.040368	0.338062	Conserved hypothetical protein.	-
Os01g0303100	-4.29947	0.0408834	1	Similar to Chitinase precursor (EC 3.2.1.17).	-
Os06g0318500	-1.11967	0.0410855	0.340071		-
Os02g0629332	-3.15022	0.0410976	1	Conserved hypothetical protein.	-
Os04g0386300	-1.21114	0.0411953	0.340417	Similar to OSIGBa0148P16.3 protein.	-
novel.2323	-1.85736	0.0412392	0.34045	-	-
Os01g0293000	-2.36651	0.0413665	1	S-adenosyl-l-methionine synthetase%2C Histone H3K4me3 and DNA methylation%2C Regulation of gene expression related to flowering	-
Os04g0674350	-4.42075	0.0416725	1	Conserved hypothetical protein.	-
Os03g0168100	-2.10004	0.0418628	0.342335	Late embryogenesis abundant protein repeat containing protein.	-
Os01g0211800	-1.26734	0.0419694	0.342852	Similar to VirE2-interacting protein VIP1.	bZIP_1
Os05g0419050	-3.68105	0.0419933	1	Hypothetical gene.	-
Os09g0425300	-2.19221	0.0420559	0.343201	Conserved hypothetical protein.	-
Os07g0107100	-2.36272	0.0421066	1	Plant disease resistance response protein family protein.	-
Os08g0552100	-1.29629	0.0421974	0.343569	Hypothetical conserved gene.	-
Os01g0195100	-4.29693	0.042772	1	Non-protein coding transcript.	-
Os09g0334600	-3.16265	0.0428793	1	Similar to Cytochrome b5.	-
Os03g0750000	-2.06686	0.0430062	1	Similar to ethylene-responsive protein.	-
Os10g0454200	-1.48549	0.0431141	0.346309	Eggshell protein family protein.	-
Os11g0456000	-1.49691	0.0432288	0.34646	Similar to RALF.	-
Os11g0527150	-2.07828	0.0432907	1	Hypothetical gene.	-
Os01g0329300	-1.29388	0.0433309	0.34646	Pectin lyase fold domain containing protein.	-
Os02g0519100	-2.06428	0.0434958	1		-
Os02g0462000	-1.02762	0.0439761	0.348481	Hypothetical gene.	-
Os03g0608000	-1.71896	0.0441447	1	Hypothetical protein.	-
Os11g0495950	-2.29824	0.0441701	1	FAD-linked oxidase%2C FAD-binding%2C subdomain 2 domain containing protein.	FAD_binding_4
Os01g0348900	-2.06646	0.0441851	0.349251		-
Os02g0733300	-1.68956	0.0444019	0.349927	Similar to Endo-beta-1%2C4-glucanase precursor (EC 3.2.1.4).	-
Os03g0772100	-1.03211	0.0444244	0.349927	Similar to Homeobox protein knotted-1-like 8.	Coprinus_mating
Os11g0241000	-2.50316	0.0447605	1	Conserved hypothetical protein.	-
Os05g0567900	-1.30074	0.0450314	0.351086	Hypothetical conserved gene.	GATA
Os03g0259100	-1.66701	0.0453231	0.351907	Similar to Basic blue protein (Cusacyanin) (Plantacyanin) (CBP).	Cu_bind_like
Os05g0346800	-1.02313	0.0454981	0.35238	Similar to ASL5%3B DNA binding / protein binding.	-
Os01g0868600	-2.11987	0.0456051	0.352726	Hypothetical conserved gene.	-
Os10g0352000	-2.15576	0.0458462	1	Conserved hypothetical protein.	-
Os04g0352200	-1.4421	0.0459496	0.353624	Conserved hypothetical protein.	-
Os06g0702400	-3.15255	0.0464032	1	Conserved hypothetical protein.	-
Os10g0452700	-1.3012	0.0468761	0.356579	Eggshell protein family protein.	-
novel.1524	-1.04111	0.0470139	0.35684	PF00005:ABC transporter	ABC_tran
Os01g0615100	-1.00624	0.0471246	0.356851	Conserved hypothetical protein.	-
Os03g0822000	-1.11786	0.0474886	0.35762		-
Os02g0620800	-3.30517	0.0475789	1	Conserved hypothetical protein.	-
Os04g0607250	-1.76917	0.0478181	1	Non-protein coding transcript.	-
Os02g0112000	-1.2372	0.0484246	0.360146	Hypothetical protein.	-
Os05g0361700	-1.16945	0.0486721	0.361218	Similar to EREBP-2 protein (Fragment).	AP2
Os02g0661600	-1.35551	0.0486937	0.361218	Conserved hypothetical protein.	-
Os10g0454300	-2.18741	0.0489729	0.36185	Eggshell protein family protein.	-
Os01g0307500	-2.03088	0.049154	1		-
novel.75	-2.55475	0.0496731	1	-	-

## Sheet: MT VS WT CK-up
gene_id	log2FoldChange	pvalue	padj	gene_description	tf_family
Os12g0571000	8.0866	6.64e-171	2.04e-166	Metallothionein-like protein type 1.	-
Os12g0568200	7.5398	4.81e-166	7.38e-162	Metallothionein-like protein type 1.	-
Os01g0537250	5.77129	9.19e-108	9.4e-104	Protein of unknown function DUF3778 domain containing protein.	-
novel.2754	8.25891	1.96e-91	1.5e-87	PF01439:Metallothionein	-
Os12g0568500	6.99198	8.78e-84	5.39e-80	Metallothionein-like protein type 1.	-
Os09g0409100	7.75876	1.89e-71	9.65e-68	Conserved hypothetical protein.	-
Os08g0190100	4.87457	3.95e-70	1.73e-66	Germin-like protein 8-11%2C Disease resistance	-
Os02g0583700	6.68263	1.82e-69	6.98e-66	Conserved hypothetical protein.	-
Os01g0946700	5.65166	3.39e-67	1.16e-63	Similar to Glucan endo-1%2C3-beta-glucosidase GV (EC 3.2.1.39) ((1->3)-beta-glucan endohydrolase GV) ((1->3)-beta-glucanase isoenzyme GV) (Beta-1%2C3- endoglucanase GV).	Glyco_hydro_17
Os05g0135400	5.42509	1.35e-66	4.13e-63	Plant peroxidase domain containing protein.	-
Os10g0142600	5.37913	4.06e-63	1.13e-59	Protein kinase%2C catalytic domain domain containing protein.	Pkinase
Os10g0139700	5.53745	2.19e-62	5.61e-59	Cytochrome P450 family protein.	p450
Os03g0682600	8.35934	7.6e-61	1.79e-57	Protein argonaute 11.	PAZ
Os08g0260600	4.98281	1.26e-59	2.76e-56	Tetraspanin domain containing protein.	Tetraspannin
Os12g0616500	5.50477	1.93e-59	3.94e-56	Similar to cation proton exchanger.	Na_H_Exchanger
Os12g0571100	6.11353	2.62e-59	5.03e-56	Metallothionein-like protein%2C ROS (reactive oxygen species) scavenger%2C Antioxidant	-
Os01g0795100	6.03604	2.52e-57	4.55e-54	Similar to Subtilase.	Peptidase_S8
Os12g0570700	6.37159	1.3e-56	2.21e-53	Similar to Metallothionein-like protein type 1.	-
Os11g0186900	5.46387	1.26e-54	2.03e-51	ACC oxidase%2C Ethylene biosynthesis	2OG-FeII_Oxy
Os11g0592000	6.65415	1e-50	1.53e-47	Similar to Barwin.	-
Os05g0135450	5.48455	5.11e-50	7.47e-47	Hypothetical protein.	-
Os06g0169001	7.67184	2.58e-49	3.6e-46	GOS9 protein.	-
Os01g0355250	8.73203	2.16e-48	2.88e-45	Similar to Salt stress-induced protein.	-
Os05g0399300	3.98615	2.73e-48	3.49e-45	Similar to Chitinase.	-
Os08g0189900	4.36782	2.84e-48	3.49e-45	Germin-like protein 8-10%2C Disease resistance	-
Os10g0464000	5.70799	2.77e-47	3.27e-44	Similar to Hypersensitive-induced response protein.	-
Os08g0127100	3.3839	3.2e-46	3.64e-43	Amino acid transporter%2C transmembrane family protein.	Aa_trans
Os08g0189850	4.80031	5.9e-46	6.47e-43	Germin-like protein 8-9%2C Disease resistance	-
Os09g0564200	6.38119	7.7e-46	8.15e-43	Hypothetical conserved gene.	Peptidase_C1
Os02g0595900	5.28854	1.83e-45	1.87e-42	Partner protein of NRT2%2C Activator for NRT2%2C High-affinity nitrate transport	-
Os12g0258700	6.58346	5.01e-45	4.96e-42	Cupredoxin domain containing protein.	-
Os09g0361200	6.19008	1.96e-44	1.88e-41	Similar to hypersensitive-induced response protein.	-
Os02g0620600	6.1665	3.34e-43	3.11e-40	Ammonium transporter%2C Ammonium uptake	Ammonium_transp
Os02g0562600	4.71001	4.38e-43	3.96e-40	Similar to Seven trans-membrane protein (Fragment).	-
Os07g0511400	13	5.76e-43	5.05e-40	Hypothetical protein.	-
Os10g0580400	5.81666	2.54e-42	2.15e-39	High-affinity urea transporter%2C Effective urea acquisition and utilisation%2C Effective use of low external urea as a N source	-
Os04g0447700	4.11721	2.59e-42	2.15e-39	Similar to Polyketide reductase.	Aldo_ket_red
Os06g0589300	3.70898	3.56e-42	2.88e-39	ABC transporter-like domain containing protein.	ABC_tran
Os06g0724900	3.77218	1.36e-41	1.07e-38	Raf-Like MAPKKK%2C Mechanical tissue formation at the leaf lamina joint	Pkinase_Tyr
Os02g0543000	3.96427	5.17e-41	3.97e-38	Abscisic stress ripening protein 1.	-
Os10g0323500	6.42394	9.99e-41	7.48e-38	Similar to Beta-glucosidase.	Glyco_hydro_1
Os03g0804500	3.42376	1.27e-40	9.29e-38	Similar to Germin-like protein subfamily T member 1 precursor.	-
Os01g0803900	4.5893	3.15e-40	2.25e-37	Cytochrome P450 family protein.	p450
novel.50	6.33521	7.57e-40	5.28e-37	PF08246:Cathepsin propeptide inhibitor domain (I29)|PF00112:Papain family cysteine protease	Peptidase_C1
Os07g0645300	6.74092	6.33e-39	4.32e-36	Protein of unknown function DUF679 family protein.	-
Os01g0816600	4.90722	1.45e-38	9.68e-36	Similar to predicted protein.	Pkinase_Tyr
Os11g0156600	6.64708	1.58e-38	1.03e-35	Similar to H0622F05.7 protein.	TB2_DP1_HVA22
Os08g0398300	2.48908	3.13e-38	2e-35	ABC transporter-like domain containing protein.	ABC_tran
Os01g0916100	4.46054	6.92e-38	4.33e-35	Similar to loricrin.	-
Os01g0591300	4.11758	1.55e-37	9.51e-35	Similar to Cytosolic aldehyde dehydrogenase RF2D.	-
Os11g0592100	5.71155	1.99e-36	1.2e-33	Similar to Barwin.	-
Os03g0365800	6.31928	2.06e-36	1.22e-33	Lipase%2C GDSL domain containing protein.	Lipase_GDSL
Os12g0567800	4.22178	4.15e-36	2.41e-33	Plant metallothionein%2C family 15 protein.	-
Os05g0591900	3.17472	7.22e-36	4.1e-33	Similar to Hypersensitive-induced response protein.	-
Os07g0129300	6.47817	7.53e-36	4.2e-33	Similar to PR1a protein.	SCP
Os08g0538600	3.56261	1.04e-35	5.69e-33	Stress up-regulated Nod 19 family protein.	-
Os04g0352400	2.88605	1.62e-35	8.61e-33	Peptidyl-prolyl cis-trans isomerase%2C FKBP-type domain containing protein.	FKBP_C
Os10g0537800	4.26477	1.63e-35	8.61e-33	Peptidase aspartic%2C catalytic domain containing protein.	-
novel.1930	8.66268	2.05e-35	1.07e-32	-	-
Os11g0255500	5.8151	2.59e-35	1.33e-32	Similar to Allyl alcohol dehydrogenase%3B NADP-dependent oxidoreductase-like protein.	ADH_zinc_N
Os11g0668650	3.16059	2.84e-35	1.43e-32	Calmodulin binding protein-like family protein.	-
Os07g0519100	4.1409	3.01e-35	1.49e-32	Similar to taxane 10-beta-hydroxylase.	p450
Os04g0535600	6.09268	3.57e-35	1.74e-32	Similar to Beta-fructofuranosidase 1 precursor (EC 3.2.1.26) (Sucrose 1) (Invertase 1).	-
Os08g0360300	4.64268	7.22e-35	3.46e-32	Calmodulin binding protein-like domain containing protein.	-
Os07g0635300	3.65479	1.27e-34	6.01e-32	Similar to Cytochrome P450.	p450
Os06g0725100	4.51034	2.73e-34	1.27e-31	Lipase%2C GDSL domain containing protein.	Lipase_GDSL
Os02g0584200	4.81223	8.42e-34	3.86e-31	Conserved hypothetical protein.	-
Os06g0641500	6.14347	1.07e-33	4.85e-31	Similar to Cytochrome P450 CYP71Y10.	p450
Os09g0309200	3.99438	1.42e-33	6.3e-31	Calmodulin binding protein-like family protein.	-
Os02g0185200	3.68768	2.85e-33	1.25e-30	Cytochrome P450 family protein.	p450
Os08g0137800	3.77052	3.32e-33	1.44e-30	Cupredoxin domain containing protein.	Cu_bind_like
Os08g0398000	3.07749	3.92e-33	1.67e-30	ABC transporter-like domain containing protein.	ABC_tran
Os03g0223400	4.97649	1.4e-32	5.9e-30	Cytosolic glutamine synthetase%2C Ammonium assimilation	-
Os10g0442400	3.58517	1.47e-32	6.09e-30	Similar to UDP-glucoronosyl and UDP-glucosyl transferase family protein%2C expressed.	UDPGT
Os05g0595100	3.35624	2.02e-32	8.28e-30	Uridine-diphospho-(UDP)-glucose 4-epimerase%2C Cell wall carbohydrate partitioning during nitrogen (N) limitation	-
Os01g0946600	5.26537	1.78e-31	7.2e-29	Conserved hypothetical protein.	Glyco_hydro_17
Os01g0330200	5.27493	3.06e-31	1.22e-28	Peptidase C1A%2C papain family protein.	Peptidase_C1
Os09g0491740	3.1491	3.48e-31	1.37e-28	Auxin efflux carrier domain containing protein.	-
Os01g0972200	4.57379	5.25e-31	2.04e-28	Similar to Zinc transporter 2 precursor (ZRT/IRT-like protein 2).	-
novel.551	3.3344	6.15e-31	2.36e-28	PF00005:ABC transporter|PF01061:ABC-2 type transporter|PF08370:Plant PDR ABC transporter associated	ABC2_membrane
Os01g0915900	4.82717	1.15e-30	4.34e-28	Conserved hypothetical protein.	-
novel.1924	8.77778	1.23e-30	4.62e-28	-	-
Os01g0237000	6.17086	1.29e-30	4.71e-28	Uncharacterised protein family UPF0497%2C trans-membrane plant subgroup domain containing protein.	-
Os03g0741050	4.34963	1.29e-30	4.71e-28	Non-protein coding transcript.	-
Os01g0859300	4.23994	1.39e-30	5.03e-28	bZIP transcription factor%2C Stress response and ABA signal transduction%2C Regulation of plant fertility	bZIP_1
Os05g0194900	4.56336	2.45e-30	8.74e-28	Similar to Pyrophosphate-fructose-6-phosphate 1-phosphotransferase-like protein (Pyrophosphate-dependent phosphofructo-1-kinase-like protein).	PFK
Os07g0519300	2.82482	3.36e-30	1.19e-27	Similar to taxane 10-beta-hydroxylase.	p450
Os02g0157600	4.99299	4.48e-30	1.56e-27	Rhodanese-like domain containing protein	Rhodanese
Os06g0599200	4.03332	4.82e-30	1.66e-27	Cytochrome P450 family protein.	p450
Os10g0542900	3.39537	6.34e-30	2.16e-27	Similar to chitinase.	-
Os09g0551251	4.94768	1.01e-29	3.4e-27	Similar to H0105C05.10 protein.	Pkinase_Tyr
Os10g0491000	3.33415	1.15e-29	3.84e-27	Plant Basic Secretory Protein family protein.	-
Os06g0107800	3.35267	1.64e-29	5.4e-27	Similar to RAV-like protein.	B3
Os01g0864500	2.85436	2.56e-29	8.36e-27	Harpin-induced 1 domain containing protein.	-
Os03g0318400	3.96602	3.23e-29	1.04e-26	Peptidase A1 domain containing protein.	-
Os06g0222100	6.14061	4.74e-29	1.52e-26	Similar to Ramosa 3 (Fragment).	-
Os07g0635200	4.02911	6.28e-29	1.97e-26	Cytochrome P450%2C E-class%2C group I domain containing protein.	p450
Os08g0424100	4.63842	6.38e-29	1.98e-26	Similar to carbonic anhydrase.	-
Os02g0810900	4.94878	1.32e-28	4.05e-26	Similar to NAC-domain containing protein 21/22 (ANAC021) (ANAC022). Splice isoform 2.	NAM
Os05g0162000	4.23967	1.38e-28	4.19e-26	Similar to Peroxidase (Fragment).	-
Os11g0687100	5.85566	1.52e-28	4.56e-26	von Willebrand factor%2C type A domain containing protein.	-
Os10g0112100	4.20574	1.69e-28	5.05e-26	Member of the PLAC8 domain-containing protein family%2C Maintenance of metal ion homeostasis and grain weight%2C Negative regulation of plant height	-
Os04g0127100	4.41623	2.38e-28	7.03e-26	Peptidase S8%2C subtilisin-related domain containing protein.	-
Os12g0437800	3.97162	3.25e-28	9.52e-26	Similar to MPI.	-
Os01g0782200	4.95248	3.74e-28	1.08e-25	Similar to D-erythro-sphingosine kinase/ diacylglycerol kinase.	-
Os01g0201100	4.63346	4.04e-28	1.16e-25	Similar to xylosyltransferase oxt.	-
Os03g0291500	4.91578	4.77e-28	1.36e-25	Asparagine synthetase%2C Biosynthesis of asparagine following the supply of ammonium	-
Os02g0506600	3.57617	4.85e-28	1.37e-25	Heat shock protein DnaJ%2C cysteine-rich domain domain containing protein.	-
Os01g0869800	3.32281	8.39e-28	2.32e-25	22-kDa Photosystem II protein%2C Photoprotection	-
novel.2367	4.09326	1.93e-27	5.3e-25	-	-
Os01g0892600	3.98233	2.52e-27	6.85e-25	Pectinacetylesterase family protein.	-
Os05g0560300	2.69061	3.23e-27	8.69e-25	Protein kinase%2C core domain containing protein.	Pkinase_Tyr
Os04g0205200	3.52602	4.59e-27	1.22e-24	NB-ARC domain containing protein.	NB-ARC
Os11g0482200	5.62348	4.69e-27	1.24e-24	Pathogenic type III effector avirulence factor Avr cleavage site domain containing protein.	-
Os06g0168500	2.88645	5.02e-27	1.32e-24	Similar to Syntaxin-like protein (Fragment).	SNARE
Os12g0471100	4.2222	8.84e-27	2.3e-24	Similar to ATPase 2.	AAA
Os10g0416500	4.29099	9.11e-27	2.35e-24	Similar to Chitinase 1 precursor (EC 3.2.1.14) (Tulip bulb chitinase-1) (TBC-1).	-
Os09g0472100	2.44543	9.65e-27	2.47e-24	Similar to ABC transporter.	ABC_tran
Os03g0129800	4.0198	9.76e-27	2.48e-24	Similar to Putataive InsB from Escherichia coli.	-
Os01g0810500	3.74184	1.07e-26	2.68e-24	Hypothetical conserved gene.	Pkinase_Tyr
Os01g0850800	5.12821	1.15e-26	2.87e-24	Laccase-8.	-
Os11g0274700	5.93611	1.49e-26	3.69e-24	Hypothetical conserved gene.	ECH
Os05g0486100	2.9938	1.5e-26	3.69e-24	Leucine-rich repeat receptor-like kinase%2C Mn<sup>2+</sup>/Mg<sup>2+</sup>-dependent serine/threonine (Ser/Thr) kinase%2C Ca<sup>2+</sup>-independent Ser/Thr kinase%2C Negative regulation of polar auxin transport%2C Root development	-
Os04g0438200	5.20296	1.52e-26	3.71e-24	Similar to H0315A08.10 protein.	-
Os01g0892500	4.65237	1.67e-26	4.04e-24	Similar to carboxylic ester hydrolase.	-
Os09g0571200	2.99947	1.9e-26	4.55e-24	C2 domain containing protein.	C2
Os02g0582900	4.40779	2.56e-26	6.1e-24	Conserved hypothetical protein.	-
Os03g0103300	2.77033	3.09e-26	7.23e-24	Hybrid proline- or glycine-rich protein%2C Controll of low-temperature germinability%2C Pre-harvest sprouting resistance	-
Os05g0415800	3.14572	3.99e-26	9.29e-24	Similar to Cytochrome P450 CYP51H10.	p450
Os02g0504700	4.00992	4.46e-26	1.03e-23	Conserved hypothetical protein.	-
Os12g0432600	4.58607	6.94e-26	1.59e-23	Zinc finger%2C RING/FYVE/PHD-type domain containing protein.	-
Os10g0191300	4.25947	7.25e-26	1.65e-23	Similar to PR-1a pathogenesis related protein (Hv-1a) precursor.	SCP
Os11g0591800	3.55915	7.55e-26	1.7e-23	Barwin domain containing protein.	-
Os12g0630500	4.92816	8.21e-26	1.84e-23	Similar to Thaumatin-like protein.	Thaumatin
Os06g0244000	3.40489	9.71e-26	2.16e-23	Similar to anthranilic acid methyltransferase 3.	-
Os09g0322500	3.98996	1.1e-25	2.44e-23	Hypothetical conserved gene.	-
Os06g0188400	6.9241	1.12e-25	2.44e-23	Extracellular ligand-binding receptor domain containing protein.	ANF_receptor
Os04g0430900	3.60693	1.12e-25	2.44e-23	Magnesium transporter MRS2-F.	-
Os01g0237750	6.5928	1.69e-25	3.65e-23	Hypothetical conserved gene.	NmrA
Os06g0499100	3.87635	1.71e-25	3.67e-23	Hypothetical conserved gene.	-
Os05g0582600	4.02737	1.87e-25	3.99e-23	Peptidase S10%2C serine carboxypeptidase family protein.	Peptidase_S10
Os07g0673801	3.72764	2.13e-25	4.5e-23	Conserved hypothetical protein.	-
Os10g0486100	2.94945	2.34e-25	4.92e-23	Cytochrome P450-like protein (CYP86B1).	p450
Os08g0465700	3.39141	2.57e-25	5.37e-23	Cytochrome P450 family protein.	p450
Os02g0184900	2.99088	2.89e-25	5.99e-23	Cytochrome P450 family protein.	p450
Os10g0490800	5.92118	3.41e-25	7.03e-23	Similar to Secretory protein.	-
novel.2513	6.02277	3.61e-25	7.39e-23	-	-
Os01g0600900	5.17516	6.71e-25	1.36e-22	Chlorophyll a-b binding protein 2%2C chloroplast precursor (LHCII type I CAB-2) (LHCP).	-
Os03g0575200	2.78321	7.35e-25	1.48e-22	Similar to Potassium transporter 1 (OsHAK1).	K_trans
Os02g0575900	4.03055	8.56e-25	1.72e-22	Exo70 exocyst complex subunit family protein.	Exo70
Os08g0246700	2.35728	1.54e-24	3.08e-22	Hypothetical gene.	-
Os01g0770700	4.79683	1.78e-24	3.52e-22	Similar to Copper transporter 1.	-
Os11g0587600	4.67001	2.51e-24	4.94e-22	Similar to PDR-like ABC transporter.	ABC2_membrane
novel.319	2.5297	2.54e-24	4.96e-22	PF18052:Rx N-terminal domain|PF00931:NB-ARC domain	NB-ARC
Os10g0550900	3.07957	3.53e-24	6.87e-22	Proline oxidase domain containing protein.	-
Os07g0129200	4.89305	3.7e-24	7.14e-22	Pathogenesis-related 1a protein%2C Regulation of abiotic stress responses	SCP
Os10g0538200	3.38437	4.68e-24	8.98e-22	Peptidase aspartic%2C catalytic domain containing protein.	-
Os02g0182300	4.43154	5.08e-24	9.68e-22	Hypothetical conserved gene.	-
Os04g0401700	4.199	5.14e-24	9.74e-22	Potassium transporter%2C Potassium mediated growth%2C Salt tolerance	K_trans
Os10g0481500	8.31246	8.04e-24	1.51e-21	Similar to Flotillin-like protein 1.	-
Os01g0185900	2.98149	9.27e-24	1.73e-21	Similar to WRKY 1 (Fragment).	WRKY
Os08g0352100	9.30732	1.03e-23	1.91e-21	Conserved hypothetical protein.	-
Os09g0513200	4.27075	1.04e-23	1.93e-21	Similar to Solute carrier family 35%2C member F1.	-
Os03g0190300	3.4377	1.1e-23	2.03e-21	Similar to protein binding protein.	-
Os07g0257200	2.87085	1.18e-23	2.16e-21	Manganese and Cadmium transporter%2C Mn and Cd uptake	-
Os08g0346900	12.3548	1.48e-23	2.69e-21	Hypothetical conserved gene.	-
Os10g0539200	6.90347	1.85e-23	3.33e-21	Hypothetical conserved gene.	-
Os09g0252700	3.40851	1.93e-23	3.46e-21	Similar to E3 ubiquitin protein ligase UPL1 (EC 6.3.2.-) (Ubiquitin-protein ligase 1).	UBA
Os06g0714600	2.35749	2.2e-23	3.93e-21	Small G protein%2C Negative regulation of brassinosteroid signaling	Ras
Os01g0652300	4.50019	2.81e-23	4.98e-21	Similar to Phospholipase A1-II 7.	-
Os04g0611400	3.74731	2.87e-23	5.06e-21	Similar to Vacuolar sorting receptor 7 precursor (AtVSR7) (Epidermal growth factor receptor-like protein 3) (AtELP3) (BP80-like protein f) (AtBP80f).	-
Os10g0469700	2.98782	2.98e-23	5.22e-21	Leucine-rich repeat%2C typical subtype containing protein.	-
Os03g0317300	4.05546	5.1e-23	8.9e-21	Peptidase A1 domain containing protein.	-
Os01g0960400	2.24973	5.69e-23	9.86e-21	Protein kinase%2C core domain containing protein.	Pkinase
Os10g0503250	3.70368	6.29e-23	1.08e-20	Hypothetical protein.	-
Os02g0108800	3.3457	7.05e-23	1.21e-20	Cytochrome P450 domain containing protein.	p450
Os05g0506800	4.99436	7.51e-23	1.28e-20	Hypothetical conserved gene.	Lipase_GDSL
Os01g0949800	4.55735	8.11e-23	1.38e-20	Similar to Glutathione S-transferase GST 28 (EC 2.5.1.18) (Fragment).	-
Os10g0538450	4.5475	8.5e-23	1.43e-20	Hypothetical protein.	-
Os02g0620500	7.2548	8.77e-23	1.47e-20	Similar to Ammonium transporter Amt1%3B2 (Fragment).	Ammonium_transp
Os11g0704800	3.09515	8.79e-23	1.47e-20	Similar to Membrane protein.	Rhomboid
Os07g0516400	3.10338	1.05e-22	1.74e-20	Hypothetical conserved gene.	-
Os08g0189600	4.19387	1.27e-22	2.1e-20	Germin-like protein 8-7%2C Disease resistance	-
novel.1541	3.78065	1.33e-22	2.19e-20	PF00931:NB-ARC domain|PF18052:Rx N-terminal domain	NB-ARC
Os04g0634400	4.2401	1.48e-22	2.42e-20	Similar to H0315F07.5 protein.	Pkinase
Os10g0524700	3.93247	1.83e-22	2.98e-20	Cytochrome P450 family protein.	p450
Os01g0930950	3.80481	2e-22	3.21e-20	NAD(P)-binding domain domain containing protein.	-
Os06g0352200	5.53976	2.33e-22	3.73e-20	Protein of unknown function DUF679 family protein.	-
Os06g0184400	3.5934	2.81e-22	4.47e-20	Similar to predicted protein.	-
Os10g0527800	3.33404	2.92e-22	4.62e-20	Similar to Tau class GST protein 3.	GST_N
Os12g0154900	5.49955	2.94e-22	4.63e-20	Germin-like protein 12-3%2C Disease resistance	-
Os12g0131400	2.599	3.18e-22	4.98e-20	Hypothetical conserved gene.	-
Os03g0194600	3.02942	3.72e-22	5.79e-20	Protein of unknown function DUF568%2C DOMON-like domain containing protein.	-
Os03g0327100	3.95761	4.68e-22	7.25e-20	Similar to CUC1.	NAM
Os07g0442800	12.0447	6.45e-22	9.9e-20	Conserved hypothetical protein.	-
Os05g0474800	2.64281	7.13e-22	1.09e-19	WRKY transcription factor 70.	WRKY
Os11g0672300	2.30836	7.83e-22	1.19e-19	Similar to Protein kinase domain containing protein%2C expressed.	-
novel.2193	3.74649	8.06e-22	1.22e-19	-	-
Os07g0645200	3.47535	9.72e-22	1.46e-19	Similar to FAT domain-containing protein.	-
Os01g0533900	3.56847	1.02e-21	1.52e-19	Similar to Multidrug resistance protein 1 homolog.	ABC_membrane
Os05g0586500	4.74211	1.02e-21	1.52e-19	Amino acid transporter%2C transmembrane family protein.	Aa_trans
Os01g0307686	3.91221	1.15e-21	1.71e-19	Similar to embryonic abundant protein-like.	-
Os03g0762300	3.3067	1.36e-21	2e-19	Similar to Peroxidase 51 precursor (EC 1.11.1.7) (Atperox P51) (ATP37).	-
Os11g0664800	5.44332	1.91e-21	2.8e-19	Hypothetical conserved gene.	-
Os09g0110300	2.43992	2.08e-21	3.04e-19	Putative cyclase family protein.	-
Os07g0462500	6.33256	2.3e-21	3.35e-19	C2 calcium-dependent membrane targeting domain containing protein.	C2
Os04g0176200	5.41936	2.4e-21	3.48e-19	Similar to N-methyltransferase.	-
Os02g0774200	4.54057	2.42e-21	3.49e-19	Conserved hypothetical protein.	-
Os11g0702400	3.99746	2.81e-21	4.04e-19	Zinc finger%2C C2H2-type domain containing protein.	-
Os12g0556500	2.17208	3.01e-21	4.29e-19	Calmodulin binding protein-like family protein.	-
Os03g0189600	3.73117	3.22e-21	4.58e-19	Similar to Alcohol dehydrogenase.	ADH_zinc_N
Os03g0363100	7.24056	3.34e-21	4.72e-19	Armadillo-like helical domain containing protein.	-
Os10g0578200	3.21758	3.42e-21	4.82e-19	Glycosyltransferase family 2 (GT2) protein%2C Root hair morphogenesis	-
Os03g0288000	3.43309	3.86e-21	5.41e-19	Similar to Metallothionein.	-
Os02g0166600	2.49965	4.24e-21	5.92e-19	Hypothetical protein.	-
Os06g0338200	4.60867	4.27e-21	5.94e-19	Copper amine oxidase family protein.	-
Os08g0203300	4.58842	4.37e-21	6.04e-19	Similar to SHR5-receptor-like kinase (Fragment).	-
Os04g0600300	4.4492	5.65e-21	7.78e-19	Homodimeric diiron-carboxylate protein%2C Cyanide-resistant respiration in mitochondria%2C Reactive oxygen species (ROS) scavenging	AOX
Os05g0424300	2.62873	6.76e-21	9.22e-19	Cytochrome P450 family protein.	p450
Os07g0116800	4.76392	6.87e-21	9.32e-19	Hypothetical conserved gene.	NB-ARC
novel.2238	4.41446	8.78e-21	1.19e-18	PF00043:Glutathione S-transferase, C-terminal domain|PF02798:Glutathione S-transferase, N-terminal domain	GST_N
Os03g0130100	3.66255	8.92e-21	1.2e-18	Similar to Acyl-activating enzyme 11.	AMP-binding
Os05g0482400	4.29538	1e-20	1.34e-18	Cytochrome P450 monooxygenase%2C Gibberellin (GA)-deactivating enzyme%2C Modulation of internode elongation	p450
Os01g0781100	2.58769	1.09e-20	1.45e-18	Similar to NBS-LRR protein (Fragment).	NB-ARC
Os02g0242900	4.03473	1.25e-20	1.67e-18	Similar to hydroquinone glucosyltransferase.	UDPGT
Os12g0210400	3.23403	1.86e-20	2.45e-18	Protein kinase%2C core domain containing protein.	Pkinase_Tyr
Os09g0425900	2.81842	1.89e-20	2.48e-18	Similar to Senescence-associated protein 5.	Tetraspannin
Os02g0740600	2.6328	1.9e-20	2.49e-18	Conserved hypothetical protein.	-
Os03g0255500	3.13073	1.93e-20	2.51e-18	Similar to Phosphoenolpyruvate carboxykinase 4 (EC 4.1.1.49) (Fragment).	-
Os09g0417600	3.03045	2.08e-20	2.7e-18	WRKY transcription factor 76.	WRKY
Os11g0305400	9.04377	2.1e-20	2.71e-18	Similar to O-methyltransferase family protein.	-
Os11g0667000	3.17727	2.14e-20	2.74e-18	Similar to Protein kinase domain containing protein%2C expressed.	Pkinase
Os06g0323100	2.34077	2.16e-20	2.76e-18	Similar to H1005F08.18 protein.	-
Os01g0949750	3.25838	2.27e-20	2.9e-18	Similar to Glutathione S-transferase GST 28 (Fragment).	GST_C
Os02g0787600	2.57704	2.31e-20	2.93e-18	Glutamate receptor-related domain containing protein.	ANF_receptor
Os06g0618700	3.97447	2.42e-20	3.06e-18	VQ domain containing protein.	-
Os11g0593000	5.23895	2.64e-20	3.32e-18	Phosphoesterase family protein.	Phosphoesterase
Os01g0855600	2.74933	2.81e-20	3.52e-18	Similar to Hs1pro-1 protein.	-
Os03g0812400	4.59727	3.25e-20	4.04e-18	EF-Hand type domain containing protein.	-
Os03g0142500	5.81513	3.9e-20	4.83e-18	Zinc finger%2C RING/FYVE/PHD-type domain containing protein.	VWA
Os01g0213400	4.09622	3.92e-20	4.83e-18	Zinc finger%2C RING/FYVE/PHD-type domain containing protein.	-
Os06g0692100	2.68113	4.11e-20	5.04e-18	Protein kinase%2C catalytic domain domain containing protein.	LRRNT_2
Os06g0112700	4.70399	4.41e-20	5.4e-18	Similar to Typical P-type R2R3 Myb protein (Fragment).	Myb_DNA-binding
Os02g0575000	4.49586	4.6e-20	5.6e-18	Conserved hypothetical protein.	-
Os04g0229100	3.05895	4.77e-20	5.79e-18	Similar to Sinapyl alcohol dehydrogenase.	ADH_N
Os07g0690900	3.04385	5.17e-20	6.24e-18	Glycosyl-phosphatidyl inositol-anchored%2C plant domain containing protein.	-
Os01g0652375	6.6218	5.19e-20	6.24e-18	Hypothetical protein.	-
novel.1928	10.0752	5.57e-20	6.68e-18	-	-
Os01g0366300	3.69702	5.88e-20	7.02e-18	Similar to Receptor protein kinase.	Pkinase_Tyr
Os01g0956800	4.61129	6.15e-20	7.32e-18	Hypothetical conserved gene.	NB-ARC
Os02g0650500	3.19515	6.33e-20	7.5e-18	Similar to Protein kinase-like (Protein serine/threonine kinase).	-
Os04g0432100	2.59887	6.91e-20	8.16e-18	Transcription factor GRAS domain containing protein.	GRAS
Os01g0794800	4.32803	7.3e-20	8.59e-18	Similar to Subtilase.	Peptidase_S8
Os10g0167200	5.21027	9.3e-20	1.09e-17	Similar to Cytochrome P450 family protein.	p450
novel.2205	4.95916	9.8e-20	1.14e-17	PF00651:BTB/POZ domain|PF12776:Myb/SANT-like DNA-binding domain	BTB
Os01g0585200	5.05285	9.83e-20	1.14e-17	Similar to cDNA clone:J023088C01%2C full insert sequence.	-
Os01g0588400	3.18291	1.22e-19	1.41e-17	Band 7 protein family protein.	-
Os11g0155600	4.84851	1.24e-19	1.43e-17	Conserved hypothetical protein.	-
Os01g0183950	6.19264	1.26e-19	1.45e-17	Hypothetical protein.	-
novel.1926	11.2712	1.32e-19	1.51e-17	-	-
Os02g0185300	3.40345	1.55e-19	1.77e-17	Cytochrome P450 family protein.	p450
Os12g0547600	2.27571	1.91e-19	2.17e-17	Calmodulin binding protein-like domain containing protein.	-
Os01g0766300	3.70181	2.09e-19	2.36e-17	Conserved hypothetical protein.	-
Os01g0783700	4.13899	2.16e-19	2.44e-17	Similar to EF-hand Ca2+-binding protein CCD1.	-
Os11g0245200	4.08164	2.52e-19	2.83e-17	Similar to leucine-rich repeat family protein / protein kinase family protein.	Pkinase_Tyr
Os08g0556300	4.32325	2.74e-19	3.07e-17	Glycolipid transfer protein domain domain containing protein.	-
novel.992	3.25412	2.87e-19	3.2e-17	-	-
Os04g0369600	4.22971	3.32e-19	3.69e-17	Similar to OSIGBa0107E14.3 protein.	EGF_CA
Os11g0223201	2.86976	3.75e-19	4.16e-17	Similar to NB-ARC domain containing protein%2C expressed.	NB-ARC
Os04g0630900	2.38151	3.88e-19	4.29e-17	Similar to H0105C05.3 protein.	-
Os08g0348300	8.15446	4e-19	4.4e-17	Hypothetical conserved gene.	-
Os01g0850900	2.47219	4.24e-19	4.65e-17	SOUL haem-binding protein domain containing protein.	-
Os02g0706900	4.5098	4.45e-19	4.86e-17	Alpha/beta hydrolase family protein.	Abhydrolase_1
Os06g0690200	3.05562	4.93e-19	5.36e-17	Serine/threonine protein kinase-related domain containing protein.	Pkinase
Os02g0821400	2.81509	5.32e-19	5.76e-17	Protein kinase%2C core domain containing protein.	Pkinase
Os09g0330000	4.04462	5.33e-19	5.76e-17	UDP-glucuronosyl/UDP-glucosyltransferase family protein.	UDPGT
Os05g0181700	2.59602	5.95e-19	6.41e-17	Conserved hypothetical protein.	-
Os01g0636400	2.94266	6.86e-19	7.36e-17	Alpha/beta hydrolase family protein.	Abhydrolase_1
Os02g0551700	2.51359	7.39e-19	7.88e-17	Protein of unknown function DUF668 domain containing protein.	-
Os08g0416033	2.80309	7.43e-19	7.89e-17	Hypothetical protein.	-
Os07g0517900	3.86148	7.59e-19	8.03e-17	Similar to taxane 10-beta-hydroxylase.	p450
Os05g0366600	4.45551	7.75e-19	8.17e-17	Similar to Hydroxyisourate hydrolase.	Glyco_hydro_1
Os04g0186400	4.4368	8.61e-19	9.06e-17	Pi transporter%2C Pi homeostasis%2C Embryo development%2C Seed germination	Sugar_tr
Os07g0432201	3.88018	9.65e-19	1.01e-16	Similar to Thionin-like peptide.	-
Os07g0442900	3.58078	9.96e-19	1.04e-16	Uncharacterised protein family UPF0497%2C trans-membrane plant subgroup domain containing protein.	-
Os01g0730700	2.68821	1.05e-18	1.09e-16	WRKY transcription factor 14 (WRKY14).	WRKY
Os08g0445700	2.88596	1.18e-18	1.22e-16	HAD-superfamily hydrolase subfamily IIB protein.	-
Os01g0639600	4.0624	1.18e-18	1.22e-16	Protein of unknown function DUF1645 family protein.	-
novel.1883	3.09876	1.22e-18	1.25e-16	PF05699:hAT family C-terminal dimerisation region|PF14372:Domain of unknown function (DUF4413)|PF03106:WRKY DNA -binding domain	hATC
Os04g0664950	2.68811	1.25e-18	1.28e-16	Hypothetical protein.	-
Os04g0471300	2.42337	1.28e-18	1.31e-16	Similar to H0418A01.6 protein.	-
Os02g0112600	8.0617	1.3e-18	1.32e-16	High-affinity nitrate transporter%2C Nitrate uptake%2C Nitrate transport	MFS_1
Os03g0320100	3.83799	1.43e-18	1.45e-16	Alpha-L-arabinofuranosidase%2C C-terminal domain containing protein.	-
Os08g0203700	3.64568	1.5e-18	1.51e-16	Protein kinase%2C core domain containing protein.	-
Os04g0365100	3.98233	1.65e-18	1.66e-16	Similar to OSIGBa0135K14.8 protein.	Pkinase
Os10g0422075	3.37981	2.27e-18	2.26e-16	Similar to Viral A-type inclusion protein repeat containing protein%2C expressed.	-
Os03g0189400	3.38607	2.62e-18	2.61e-16	Similar to Alcohol dehydrogenase ADH.	ADH_N
Os09g0467200	2.62503	2.66e-18	2.64e-16	Similar to Glutathione S-transferase GST 23 (EC 2.5.1.18) (Fragment).	GST_C
novel.1927	10.8342	3.31e-18	3.27e-16	-	-
Os01g0956200	3.50673	3.58e-18	3.52e-16	Glycosyltransferase AER61%2C uncharacterized domain containing protein.	-
Os02g0575700	2.783	3.68e-18	3.6e-16	Similar to OSIGBa0097P08.1 protein.	-
Os08g0347000	10.7865	3.82e-18	3.73e-16	Hypothetical conserved gene.	-
Os01g0198900	4.9582	4e-18	3.9e-16	Polyketide cyclase/dehydrase domain containing protein.	-
Os03g0571900	3.2333	4.03e-18	3.92e-16	Similar to transparent testa 12 protein.	MatE
Os05g0258400	2.91657	4.46e-18	4.32e-16	Protein kinase%2C catalytic domain domain containing protein.	Pkinase_Tyr
Os02g0523100	4.66475	4.72e-18	4.56e-16	Hypothetical conserved gene.	-
novel.201	6.17515	4.75e-18	4.58e-16	PF08246:Cathepsin propeptide inhibitor domain (I29)|PF00112:Papain family cysteine protease	Peptidase_C1
Os08g0481100	2.88774	5.7e-18	5.45e-16	Similar to SKIP interacting protein 3 (Fragment).	-
Os06g0293500	4.14221	5.72e-18	5.45e-16	Conserved hypothetical protein.	-
Os04g0165200	2.7684	6.36e-18	6.04e-16	Zinc finger%2C C2H2-type domain containing protein.	-
novel.2709	2.48271	7.06e-18	6.66e-16	-	-
novel.1096	3.21986	7.4e-18	6.97e-16	PF01453:D-mannose binding lectin|PF08276:PAN-like domain|PF00954:S-locus glycoprotein domain|PF00069:Protein kinase domain	Pkinase
Os02g0665300	4.31442	7.65e-18	7.19e-16	Peptidase S8%2C subtilisin-related domain containing protein.	Peptidase_S8
Os08g0412700	4.63572	9.21e-18	8.62e-16	Protein of unknown function DUF1262 family protein.	-
Os11g0151700	5.30586	1.04e-17	9.67e-16	Purple acid phosphatase (EC:3.1.3.2)%2C Improvement in phosphate acquisition and utilization	Metallophos
Os03g0839800	3.10625	1.06e-17	9.79e-16	Protein of unknown function DUF688 domain containing protein.	-
Os10g0178800	5.99531	1.11e-17	1.02e-15	Hypothetical conserved gene.	-
Os04g0480900	4.90233	1.3e-17	1.19e-15	Glycoside hydrolase%2C family 5 protein.	-
Os09g0322400	4.40247	1.32e-17	1.21e-15	Proteolipid membrane potential modulator domain containing protein.	-
Os11g0668100	3.3584	1.56e-17	1.43e-15	Similar to NB-ARC domain containing protein%2C expressed.	NB-ARC
Os01g0136450	3.59783	1.58e-17	1.44e-15	Conserved hypothetical protein.	-
Os10g0529500	3.71568	1.71e-17	1.55e-15	Similar to Glutathione-S-transferase 2.	-
Os11g0499600	3.47667	1.81e-17	1.64e-15	Hydroxysteroid dehydrogenase%2C Cuticle formation%2C Lipid homeostasis	adh_short
Os08g0246100	4.64416	1.81e-17	1.64e-15	Hypothetical conserved gene.	NB-ARC
Os10g0509600	3.21613	2.17e-17	1.96e-15	Conserved hypothetical protein.	-
novel.1591	4.47789	2.32e-17	2.08e-15	PF13976:GAG-pre-integrase domain|PF00665:Integrase core domain|PF07727:Reverse transcriptase (RNA-dependent DNA polymerase)|PF00098:Zinc knuckle|PF14223:gag-polypeptide of LTR copia-type	RVT_2
novel.2460	3.06218	2.37e-17	2.12e-15	PF18052:Rx N-terminal domain	-
Os03g0326100	3.04845	2.52e-17	2.24e-15	Phospholipid-transporting ATPase 1 (EC 3.6.3.1) (Aminophospholipid flippase 1).	E1-E2_ATPase
Os02g0717600	2.66641	2.8e-17	2.48e-15	Similar to predicted protein.	-
Os04g0593200	3.6942	3.07e-17	2.71e-15	Myb transcription factor domain containing protein.	Myb_DNA-binding
Os01g0648000	3.63355	3.49e-17	3.08e-15	Potassium channel%2C Potassium uptake%2C Salt stress tolerance	Ion_trans
Os11g0687200	8.11446	3.89e-17	3.41e-15	Hypothetical conserved gene.	-
Os05g0549900	3.06738	4.27e-17	3.74e-15	Similar to Lipid phosphate phosphatase 3.	-
Os07g0471300	2.43282	4.61e-17	4.02e-15	Similar to Protein argonaute 18.	PAZ
Os01g0693300	2.89375	4.7e-17	4.09e-15	Similar to Lipid phosphate phosphatase 2 (EC 3.1.3.-) (AtLPP2) (Phosphatidic acid phosphatase 2) (AtPAP2) (Prenyl diphosphate phosphatase).	-
Os07g0680000	2.67867	4.94e-17	4.29e-15	Similar to Vacuolar sorting receptor 1 precursor (AtVSR1) (Epidermal growth factor receptor-like protein 1) (AtELP1) (AtELP) (BP80-like protein b) (AtBP80b) (Spot 3 protein).	-
Os03g0279700	4.84672	5.01e-17	4.33e-15	Similar to ZPT2-12.	-
novel.1706	4.20226	5.27e-17	4.54e-15	PF05699:hAT family C-terminal dimerisation region	hATC
Os04g0660900	3.66265	5.47e-17	4.71e-15	TGF-beta receptor%2C type I/II extracellular region family protein.	-
Os11g0666100	4.54577	5.69e-17	4.88e-15	Similar to Receptor kinase-like protein.	-
Os06g0675600	3.07	6.91e-17	5.91e-15	NAC transcription factor%2C Positive regulator of heading and senescence during the reproductive phase	NAM
Os02g0282900	1.97159	6.94e-17	5.92e-15	Similar to 68 kDa protein HP68.	ABC_tran
Os04g0518400	3.2195	7.13e-17	6.06e-15	Similar to Phenylalanine ammonia-lyase (Fragment).	-
Os01g0818700	2.84132	7.64e-17	6.48e-15	Leucine-rich repeat%2C N-terminal domain containing protein.	LRRNT_2
Os05g0111800	4.58598	7.84e-17	6.63e-15	Similar to Protein phosphatase type 2C.	-
Os03g0374500	3.2527	7.86e-17	6.63e-15	Similar to calmodulin-binding family protein.	-
Os01g0128800	2.56945	8.88e-17	7.45e-15	Similar to plant synaptotagmin.	-
Os04g0689700	1.38642	9.06e-17	7.56e-15	RNA recognition motif%2C RNP-1 domain containing protein.	-
novel.2199	10.4986	9.06e-17	7.56e-15	PF02992:Transposase family tnp2|PF13963:Transposase-associated domain|PF13960:Domain of unknown function (DUF4218)|PF13952:Domain of unknown function (DUF4216)|PF03017:TNP1/EN/SPM transposase|PF03004:Plant transposase (Ptta/En/Spm family)	Transposase_21
Os07g0650600	2.88578	9.98e-17	8.31e-15	BLE2 protein.	-
Os06g0692500	6.09685	1.07e-16	8.86e-15	Hypothetical conserved gene.	Pkinase
Os07g0520100	2.0364	1.09e-16	9.04e-15	Similar to taxane 10-beta-hydroxylase.	p450
Os12g0486900	5.23415	1.1e-16	9.09e-15	Similar to Protein kinase domain containing protein%2C expressed.	Pkinase
Os12g0610200	3.90244	1.18e-16	9.72e-15	Similar to Phytochrome-interacting factor 3 (Phytochrome-associated protein 3) (Basic helix-loop-helix protein 8) (bHLH8) (AtbHLH008).	HLH
Os07g0471200	4.66085	1.24e-16	1.02e-14	Hypothetical protein.	-
Os11g0507200	3.63386	1.27e-16	1.04e-14	Similar to transferase.	-
Os10g0401000	3.12564	1.4e-16	1.14e-14	Conserved hypothetical protein.	-
Os05g0176300	2.67726	1.41e-16	1.14e-14	Conserved hypothetical protein.	-
Os08g0502700	2.5791	1.44e-16	1.16e-14	Pyridoxal phosphate-dependent transferase%2C major region%2C subdomain 1 domain containing protein.	Aminotran_5
Os11g0134700	4.19071	1.44e-16	1.16e-14	Similar to Metacaspase 7 (Metacaspase 4).	Peptidase_C14
Os02g0776400	2.01258	1.46e-16	1.17e-14	Similar to nuclear transcription factor Y subunit A-3.	CBFB_NFYA
Os09g0526500	5.04655	1.52e-16	1.23e-14	C2 calcium/lipid-binding region%2C CaLB domain containing protein.	-
Os11g0520500	3.12064	1.53e-16	1.23e-14	Conserved hypothetical protein.	-
Os01g0214800	2.43305	1.54e-16	1.23e-14	Lipase%2C GDSL domain containing protein.	-
novel.2424	3.2018	1.56e-16	1.24e-14	PF07714:Protein tyrosine kinase	Pkinase_Tyr
Os02g0566300	1.97012	1.63e-16	1.3e-14	Retrotransposon gag protein domain containing protein.	Retrotrans_gag
Os01g0356400	2.24098	1.65e-16	1.31e-14	Similar to multidrug resistance protein ABC transporter family.	ABC_tran
Os09g0454900	2.622	1.7e-16	1.35e-14	Serine/threonine protein kinase-related domain containing protein.	B_lectin
Os07g0193000	3.09833	1.78e-16	1.4e-14	HIPL1 protein precursor.	-
Os03g0150600	2.55431	1.85e-16	1.45e-14	Similar to Isoform 2 of Inorganic phosphate transporter 1-1.	Sugar_tr
Os01g0501800	3.96414	1.92e-16	1.5e-14	Similar to Photosystem II oxygen-evolving complex protein 1 (Fragment).	-
Os12g0639800	2.61755	1.92e-16	1.5e-14	Similar to CDS_VAMP.	-
Os04g0629300	2.3101	1.92e-16	1.5e-14	DEAD-like helicase%2C N-terminal domain containing protein.	Helicase_C
Os05g0105050	4.83511	1.95e-16	1.52e-14	Hypothetical conserved gene.	-
novel.1925	10.1985	1.98e-16	1.54e-14	PF05199:GMC oxidoreductase	-
Os04g0675101	3.30495	2.01e-16	1.56e-14	ATPase-like%2C ATP-binding domain domain containing protein.	-
Os06g0255200	3.75592	2.08e-16	1.61e-14	Conserved hypothetical protein.	-
Os01g0921100	2.72857	2.25e-16	1.73e-14	Hypothetical conserved gene.	-
Os01g0246700	2.13845	2.27e-16	1.74e-14	Similar to WRKY transcription factor 1.	-
Os02g0162766	3.09398	2.29e-16	1.76e-14	Hypothetical conserved gene.	-
Os10g0416800	4.2506	2.31e-16	1.76e-14	Similar to Chitinase 2 (EC 3.2.1.14) (Tulip bulb chitinase-2) (TBC-2).	-
Os04g0431200	1.89648	2.36e-16	1.8e-14	Similar to OSIGBa0160I14.7 protein.	-
Os03g0322200	2.53311	2.38e-16	1.81e-14	Similar to serine-rich protein-related.	-
Os02g0768750	2.1559	2.46e-16	1.86e-14	Hypothetical conserved gene.	-
Os01g0931000	2.4952	2.46e-16	1.86e-14	Similar to tropinone reductase 2.	-
Os11g0649400	4.11611	2.47e-16	1.87e-14	Similar to Plant integral membrane protein TIGR01569 containing protein%2C expressed.	-
Os04g0509600	3.30563	2.55e-16	1.92e-14	Ammonium transporter%2C Ammonium uptake%2C Ammonium transport	Ammonium_transp
Os06g0716000	2.03687	2.57e-16	1.93e-14	Protein of unknown function DUF668 family protein.	-
novel.1675	2.76247	2.68e-16	2e-14	PF07714:Protein tyrosine kinase	Pkinase_Tyr
Os03g0661600	3.70976	2.83e-16	2.11e-14	Similar to Alpha-amylase/trypsin inhibitor (Antifungal protein).	Thaumatin
Os01g0315800	1.76533	3.04e-16	2.26e-14	UDP-glucuronic acid decarboxylase (EC 4.1.1.35).	-
Os04g0649500	3.03913	3.13e-16	2.32e-14	Similar to H0212B02.4 protein.	-
Os06g0692600	3.03061	3.2e-16	2.36e-14	Protein kinase%2C core domain containing protein.	LRRNT_2
Os01g0951500	2.00604	3.23e-16	2.38e-14	Cytochrome P450 family protein.	p450
Os01g0369900	3.96707	3.28e-16	2.41e-14	Similar to 12-oxo-phytodienoic acid reductase6.	Oxidored_FMN
Os11g0691600	3.06935	3.43e-16	2.52e-14	Similar to Protein kinase.	-
Os01g0852100	4.24758	3.55e-16	2.58e-14	Conserved hypothetical protein.	-
Os06g0555101	3.62013	3.64e-16	2.64e-14	Hypothetical gene.	-
Os01g0660200	3.00968	3.66e-16	2.65e-14	Acidic class III chitinase OsChib3a precursor (Chitinase) (EC 3.2.1.14).	-
Os01g0916000	2.18229	3.71e-16	2.68e-14	Conserved hypothetical protein.	-
Os02g0455400	2.67895	3.87e-16	2.79e-14	Hypothetical conserved gene.	-
Os10g0554200	3.40453	3.91e-16	2.81e-14	TGF-beta receptor%2C type I/II extracellular region family protein.	-
Os05g0575000	5.22038	4.6e-16	3.3e-14	Similar to predicted protein.	-
Os06g0561000	2.38329	4.63e-16	3.31e-14	Myo-inositol oxygenase%2C Drought stress tolerance	-
Os07g0650100	5.20851	4.9e-16	3.5e-14	Armadillo-like helical domain containing protein.	-
Os11g0537375	2.538	5.54e-16	3.93e-14	Hypothetical protein.	-
Os07g0539300	3.3029	5.65e-16	4e-14	Glycoside hydrolase%2C family 17 protein.	Glyco_hydro_17
Os04g0655400	4.12508	5.75e-16	4.07e-14	Similar to OSIGBa0147J19.10 protein.	Pkinase
Os12g0154700	5.74443	5.89e-16	4.16e-14	Germin-like protein 12-1%2C Disease resistance	-
Os06g0603300	3.88847	6.12e-16	4.3e-14	VQ domain containing protein.	-
Os01g0208700	2.35024	6.26e-16	4.39e-14	Similar to Phosphoenolpyruvate carboxylase (Fragment).	-
Os03g0107300	2.67736	6.58e-16	4.6e-14	Anion transporter%2C Silicon efflux transporter%2C Arsenic species (As) uptake	-
Os10g0572500	2.58583	7.01e-16	4.89e-14	Zinc finger%2C RING/FYVE/PHD-type domain containing protein.	-
Os02g0671100	2.33064	7.19e-16	5.01e-14	Cyclin-like F-box domain containing protein.	DUF295
Os03g0365850	3.87628	7.36e-16	5.1e-14	Lipase%2C GDSL domain containing protein.	-
Os03g0373500	3.39191	7.49e-16	5.18e-14	Hypothetical protein.	-
Os07g0101300	3.16524	7.84e-16	5.41e-14	Conserved hypothetical protein.	-
Os07g0648000	4.21702	7.9e-16	5.43e-14	Armadillo-like helical domain containing protein.	-
Os07g0511301	9.82313	8.05e-16	5.53e-14	Hypothetical protein.	-
Os02g0291400	3.4412	8.69e-16	5.94e-14	Similar to Calcineurin B-like protein 8.	-
Os06g0301300	2.57119	8.95e-16	6.1e-14	Similar to predicted protein.	-
novel.2578	2.06398	9.39e-16	6.39e-14	-	-
Os10g0326800	2.8837	9.53e-16	6.47e-14	Conserved hypothetical protein.	-
Os11g0275000	3.18219	9.67e-16	6.55e-14	Similar to Dienelactone hydrolase family.	-
Os10g0405600	2.64235	9.81e-16	6.63e-14	Phosphofructokinase family protein.	PFK
Os04g0380300	5.83919	1.04e-15	7.01e-14	Kelch-type beta propeller domain containing protein.	-
Os01g0136500	3.24362	1.07e-15	7.17e-14	Conserved hypothetical protein.	-
Os10g0565401	4.54088	1.08e-15	7.27e-14	Hypothetical conserved gene.	-
Os11g0222900	2.20646	1.09e-15	7.28e-14	NB-ARC domain containing protein.	NB-ARC
Os03g0734100	3.25012	1.12e-15	7.49e-14	Conserved hypothetical protein.	-
Os02g0303000	4.38818	1.14e-15	7.59e-14	Hypothetical gene.	-
Os01g0787000	3.56117	1.21e-15	8.01e-14	Similar to Peroxidase (EC 1.11.1.7).	-
Os09g0376800	2.78495	1.22e-15	8.08e-14	Similar to Trehalose-6-phosphate synthase (Fragment).	-
Os01g0714600	2.55441	1.25e-15	8.26e-14	Similar to cDNA clone:J023088C01%2C full insert sequence.	-
Os11g0591200	3.50381	1.29e-15	8.48e-14	Similar to 3-ketoacyl-CoA synthase.	-
Os01g0945200	2.81049	1.32e-15	8.63e-14	Similar to BAT1 (BIDIRECTIONAL AMINO ACID TRANSPORTER 1)%3B amino acid transmembrane transporter.	-
Os12g0629700	3.70177	1.34e-15	8.74e-14	Similar to Thaumatin-like protein precursor.	Thaumatin
Os03g0399532	2.40099	1.59e-15	1.03e-13	Similar to phosphatidylinositol-4-phosphate 5-kinase family protein.	-
Os04g0347200	4.927	1.59e-15	1.03e-13	Similar to OSIGBa0111I14.7 protein.	-
Os03g0599000	4.268	1.7e-15	1.1e-13	NB-ARC domain containing protein.	NB-ARC
Os02g0114400	3.56248	1.71e-15	1.11e-13	Similar to glycerol-3-phosphate acyltransferase 8.	-
Os10g0442900	2.14637	1.76e-15	1.13e-13	ABC transporter%2C White-brown complex homolog protein%2C Silicon-promoted formation of Casparian bands in the exodermis	ABC_tran
Os11g0591000	3.26598	1.8e-15	1.16e-13	Similar to NB-ARC domain containing protein.	-
Os06g0115300	3.67845	1.82e-15	1.17e-13	Acyl-CoA-binding protein %2C Stress response	-
Os06g0125800	1.91127	1.97e-15	1.26e-13	Zinc finger%2C RING/FYVE/PHD-type domain containing protein.	-
Os05g0460000	1.62155	2.23e-15	1.42e-13	Similar to 70 kDa heat shock cognate protein 1.	HSP70
Os11g0210201	3.15283	2.31e-15	1.47e-13	Conserved hypothetical protein.	-
Os02g0528900	3.8089	2.33e-15	1.48e-13	Similar to PDR-like ABC transporter.	ABC_tran
Os02g0327000	2.31212	2.33e-15	1.48e-13	C2 domain containing protein.	C2
Os01g0924966	2.97452	2.38e-15	1.51e-13	Auxin responsive SAUR protein family protein.	Auxin_inducible
Os01g0159800	2.62418	2.48e-15	1.57e-13	Similar to DNA binding protein.	HLH
Os07g0530600	1.66217	2.5e-15	1.57e-13	Protein of unknown function DUF299 family protein.	DUF299
Os02g0745100	2.57574	2.5e-15	1.57e-13	Aquaporin NIP III subfamily protein%2C Aquaporin%2C Silicon influx transporter%2C Arsenic species (As) uptake%2C Arsenite efflux%2C Selenite (Se) uptake%2C Water transport	-
novel.2064	2.11217	2.51e-15	1.57e-13	-	-
Os08g0293300	4.24008	2.73e-15	1.71e-13	NB-ARC domain containing protein.	NB-ARC
Os01g0521600	4.72173	2.78e-15	1.73e-13	Similar to NB-ARC domain containing protein%2C expressed.	-
Os02g0580900	2.23736	2.97e-15	1.84e-13	TGF-beta receptor%2C type I/II extracellular region family protein.	-
Os03g0594100	4.09584	3.08e-15	1.91e-13	Cytochrome P450 family protein.	p450
Os10g0130200	3.1138	3.22e-15	1.99e-13	Hypothetical conserved gene.	-
Os11g0600500	9.86628	3.57e-15	2.2e-13	Calcium-binding EF-hand domain containing protein.	-
Os05g0405000	1.97293	3.77e-15	2.32e-13	Orthophosphate dikinase precursor (EC 2.7.9.1).	-
Os11g0207400	2.86002	3.89e-15	2.38e-13	NB-ARC domain containing protein.	NB-ARC
Os06g0354500	2.58513	3.9e-15	2.38e-13	Similar to Acyl-coenzyme A oxidase 3%2C peroxisomal precursor (EC 1.3.3.6) (AOX 3) (Medium-chain acyl-CoA oxidase) (AtCX3).	-
Os01g0811001	2.58737	3.92e-15	2.39e-13	Hypothetical conserved gene.	-
Os01g0337500	6.36067	3.94e-15	2.4e-13	Similar to H+-pyrophosphatase (Fragment).	-
Os07g0519600	2.66412	4.02e-15	2.44e-13	Similar to taxane 10-beta-hydroxylase.	p450
Os04g0515900	4.43632	4.09e-15	2.47e-13	Similar to NAM / CUC2-like protein.	NAM
Os07g0484700	2.11631	4.28e-15	2.58e-13	Myb transcription factor domain containing protein.	Myb_DNA-binding
Os12g0277000	2.56241	4.45e-15	2.68e-13	Zinc finger%2C RING/FYVE/PHD-type domain containing protein.	-
Os01g0767600	1.98914	4.58e-15	2.75e-13	Conserved hypothetical protein.	-
Os07g0142700	4.12205	4.62e-15	2.76e-13	Transferase family protein.	-
Os03g0203700	2.68886	4.83e-15	2.89e-13	Similar to Calcium-transporting ATPase 2%2C plasma membrane-type (EC 3.6.3.8) (Ca(2+)-ATPase isoform 2).	Cation_ATPase_C
Os09g0431100	3.20146	4.92e-15	2.93e-13	GPCR%2C family 3%2C metabotropic glutamate receptor-like protein.	ANF_receptor
Os01g0795000	2.86633	4.95e-15	2.95e-13	Subtilase.	Peptidase_S8
novel.1932	8.66059	5.01e-15	2.98e-13	-	-
novel.1421	3.84434	5.31e-15	3.14e-13	-	-
novel.1087	3.21454	5.96e-15	3.52e-13	-	-
Os07g0537300	5.3129	6e-15	3.54e-13	Similar to receptor-like serine-threonine protein kinase.	-
Os10g0477600	3.97606	6.13e-15	3.6e-13	Similar to NAM / CUC2-like protein.	NAM
Os03g0103200	3.93365	6.56e-15	3.85e-13	Similar to Physical impedance induced protein.	-
Os01g0719100	1.342	6.75e-15	3.95e-13	Similar to PGPD14 protein.	zf-CHY
Os04g0432300	3.82862	7.19e-15	4.21e-13	Similar to 4-alpha-L-fucosyltransferase.	-
Os09g0471550	4.85474	7.31e-15	4.27e-13	EGF-like calcium-binding domain containing protein.	-
Os03g0813700	2.67557	7.37e-15	4.29e-13	Proteinase inhibitor I29%2C cathepsin propeptide domain containing protein.	-
Os09g0532000	3.45086	7.63e-15	4.44e-13	Senescence-inducible chloroplast protein%2C Activation of the chlorophll-degrading pathway during leaf senescence	-
Os11g0435300	3.95756	7.67e-15	4.45e-13	Ankyrin repeat domain containing protein.	-
Os10g0377000	4.47507	7.69e-15	4.45e-13	Conserved hypothetical protein.	-
Os07g0684800	2.40637	8.33e-15	4.82e-13	Similar to NAM / CUC2-like protein.	NAM
Os04g0209300	2.91931	8.48e-15	4.88e-13	Similar to Glutathione-conjugate transporter AtMRP4.	ABC_membrane
Os08g0203600	2.8642	8.67e-15	4.98e-13	Hypothetical conserved gene.	Pkinase_Tyr
Os05g0148900	3.24466	9.09e-15	5.21e-13	Similar to Glutathione-S-transferase 19E50.	GST_N
Os07g0209100	2.87597	9.35e-15	5.35e-13	Similar to Seed imbibition protein (Fragment).	-
Os12g0552800	2.10464	9.35e-15	5.35e-13	Conserved hypothetical protein.	-
Os08g0450700	2.7259	9.38e-15	5.35e-13	Chaperonin Cpn60/TCP-1 family protein.	-
Os07g0669700	2.27929	1.03e-14	5.84e-13	Potassium transporter 4 (AtPOT4) (AtKUP3) (AtKT4).	K_trans
Os05g0166300	3.20207	1.04e-14	5.89e-13	Serine/threonine protein kinase-related domain containing protein.	Pkinase
Os02g0470600	4.14366	1.05e-14	5.93e-13	Similar to phosphoinositide binding.	-
Os01g0138800	3.49264	1.08e-14	6.11e-13	Peptidase C26 domain containing protein.	-
Os10g0159800	2.31424	1.1e-14	6.18e-13	Alcohol dehydrogenase superfamily%2C zinc-containing protein.	ADH_N
Os12g0263200	3.14921	1.12e-14	6.32e-13	Pinoresinol-lariciresinol reductase TH2.	NmrA
Os07g0150700	1.96084	1.15e-14	6.46e-13	Serine/threonine protein kinase%2C Pollination and drought stress responses%2C Reguration of potassium uptake by CBL1-CIPK23 complex	Pkinase
Os03g0225900	4.48039	1.17e-14	6.57e-13	Allene oxide synthase (CYP74A2)%2C Biosynthesis of jasmonic acid (JA)	p450
Os03g0737300	3.10599	1.19e-14	6.65e-13	HAD-superfamily phosphatase%2C subfamily IIIC domain containing protein.	-
Os06g0229400	2.80067	1.25e-14	6.98e-13	Conserved hypothetical protein.	Lipase_GDSL
Os04g0359700	5.51764	1.26e-14	7e-13	Hypothetical conserved gene.	ADH_N
Os12g0631100	2.09226	1.29e-14	7.13e-13	Small GTPase%2C Storage protein trafficking	Ras
Os01g0786700	3.14767	1.29e-14	7.13e-13	Protein of unknown function DUF81 domain containing protein.	-
Os02g0122600	1.7443	1.36e-14	7.48e-13	EF-Hand type domain containing protein.	-
Os01g0121500	3.19292	1.37e-14	7.55e-13	Conserved hypothetical protein.	-
Os02g0269600	9.86786	1.39e-14	7.65e-13	Similar to Subtilase.	Peptidase_S8
novel.1430	4.27591	1.41e-14	7.73e-13	PF18052:Rx N-terminal domain	-
novel.1380	2.6941	1.44e-14	7.88e-13	PF13960:Domain of unknown function (DUF4218)|PF02992:Transposase family tnp2|PF13952:Domain of unknown function (DUF4216)	Transposase_21
Os08g0106501	4.74914	1.48e-14	8.1e-13	Protein of unknown function DUF679 family protein.	-
Os12g0104766	2.40816	1.51e-14	8.23e-13	Similar to Clathrin heavy chain.	-
Os12g0209901	2.41282	1.53e-14	8.35e-13	Similar to NB-ARC domain containing protein%2C expressed.	NB-ARC
Os04g0555600	2.80066	1.65e-14	8.98e-13	Similar to WD-40 repeat family protein / beige-related.	-
Os02g0525600	1.83957	1.69e-14	9.18e-13	Similar to H0502B11.1 protein.	-
Os07g0493800	4.18155	1.74e-14	9.41e-13	Protein kinase%2C catalytic domain domain containing protein.	Pkinase
Os04g0483500	3.3264	1.78e-14	9.6e-13	Beta-ketoacyl-CoA reductase%2C Cuticular wax biosynthesis%2C Fatty acid elongation	adh_short
Os08g0496700	9.3824	1.83e-14	9.84e-13	Myb/SANT-like domain domain containing protein.	-
Os06g0328400	2.40828	1.9e-14	1.02e-12	Protein kinase%2C catalytic domain domain containing protein.	Pkinase
Os01g0176000	2.26954	1.92e-14	1.03e-12	UDP-glucuronosyl/UDP-glucosyltransferase family protein.	UDPGT
Os04g0167800	2.59947	1.94e-14	1.04e-12	Similar to Chalcone reductase homologue (Fragment).	Aldo_ket_red
Os06g0689600	2.14597	1.96e-14	1.04e-12	Hypothetical conserved gene.	Pkinase
Os07g0186000	1.62101	1.96e-14	1.04e-12	H-type thioredoxin%2C Regulation of the apoplastic reactive oxygen species%2C Stress response	-
Os02g0786400	2.20398	2.01e-14	1.07e-12	Similar to DNA-binding transcription factor blind 1.	Myb_DNA-binding
Os11g0595200	1.89813	2.07e-14	1.1e-12	PAP fibrillin family protein.	-
Os06g0239200	2.58187	2.09e-14	1.1e-12	Conserved hypothetical protein.	-
Os04g0506700	3.49836	2.14e-14	1.13e-12	Similar to OSIGBa0145C12.7 protein.	Pkinase
Os05g0261700	2.98672	2.2e-14	1.16e-12	Leucine-rich repeat%2C plant specific containing protein.	-
Os07g0668500	9.60078	2.29e-14	1.21e-12	Protein kinase%2C catalytic domain domain containing protein.	Pkinase_Tyr
Os03g0772600	3.34957	2.56e-14	1.35e-12	Similar to Lectin-like receptor kinase 7%3B2.	Pkinase_Tyr
Os03g0673700	2.3553	2.92e-14	1.52e-12	Similar to predicted protein.	-
Os08g0404500	5.45661	2.93e-14	1.53e-12	C1-like domain containing protein.	-
Os11g0609500	4.95855	3.01e-14	1.56e-12	Similar to Jacalin-like lectin domain containing protein.	Pkinase_Tyr
Os02g0286850	3.96146	3.12e-14	1.62e-12	Similar to Stripe rust resistance protein Yr10.	NB-ARC
Os04g0137450	4.75996	3.36e-14	1.74e-12	Hypothetical conserved gene.	-
Os02g0114033	2.10469	3.61e-14	1.87e-12	Glutamine-Leucine-Glutamine%2C QLQ domain containing protein.	-
Os07g0585900	3.20618	3.79e-14	1.96e-12	Hypothetical conserved gene.	-
Os09g0572700	2.58221	3.85e-14	1.99e-12	Similar to Blue copper-binding protein.	Cu_bind_like
novel.1375	4.30678	3.9e-14	2.01e-12	-	-
Os02g0214900	4.04611	4.03e-14	2.07e-12	Class-I type histone deacetylase%2C Reproductive development%2C Seed morphology	Hist_deacetyl
Os11g0209900	3.92772	4.03e-14	2.07e-12	Similar to NifS-like protein.	Aminotran_5
Os04g0370900	5.17984	4.45e-14	2.28e-12	Similar to H0607F01.5 protein.	Pkinase
Os07g0647200	2.92564	4.58e-14	2.34e-12	Similar to Cytochrome P450 CYP734A7.	p450
Os09g0447500	2.36797	4.77e-14	2.43e-12	Cytochrome P450 family protein.	p450
Os01g0955100	2.56478	4.91e-14	2.5e-12	Similar to Calmodulin-like protein (Fragment).	-
Os10g0101100	2.47104	4.96e-14	2.52e-12	Peptidase S10%2C serine carboxypeptidase family protein.	Peptidase_S10
Os11g0668300	2.49452	5.39e-14	2.73e-12	Hypothetical conserved gene.	-
Os01g0839100	4.39347	5.94e-14	3e-12	Zinc finger%2C C2H2 domain containing protein.	-
Os02g0759400	4.23604	6.29e-14	3.17e-12	Zinc finger%2C RING/FYVE/PHD-type domain containing protein.	-
Os06g0264500	2.29263	6.39e-14	3.22e-12	TGF-beta receptor%2C type I/II extracellular region family protein.	-
Os05g0478700	2.45327	6.68e-14	3.36e-12	Hypothetical conserved gene.	WRKY
novel.2184	3.27341	6.73e-14	3.38e-12	PF00201:UDP-glucoronosyl and UDP-glucosyl transferase	UDPGT
Os05g0253200	4.69732	6.87e-14	3.44e-12	Conserved hypothetical protein.	-
Os12g0431100	3.64346	6.92e-14	3.46e-12	ATPase%2C AAA-type%2C core domain containing protein.	AAA
Os03g0388432	2.58021	7.44e-14	3.71e-12	Non-protein coding transcript.	-
Os11g0524900	3.49477	7.48e-14	3.73e-12	Similar to Jacalin-like lectin domain containing protein%2C expressed.	-
Os07g0532800	3.11084	7.62e-14	3.79e-12	Peptidase A1 domain containing protein.	-
Os07g0126500	5.12868	7.8e-14	3.87e-12	Allergen V5/Tpx-1 related family protein.	SCP
Os02g0111600	2.67921	7.89e-14	3.91e-12	Serine/threonine protein kinase-related domain containing protein.	Pkinase
Os01g0959800	1.48071	8.02e-14	3.97e-12	Similar to PSD2 (phosphatidylserine decarboxylase 2)%3B phosphatidylserine decarboxylase.	-
Os02g0212400	3.53003	8.18e-14	4.04e-12	Conserved hypothetical protein.	-
Os03g0137050	1.95961	8.33e-14	4.11e-12	Non-protein coding transcript.	-
Os08g0477500	7.21708	8.68e-14	4.28e-12	Similar to patatin class 1.	-
Os11g0667700	1.34296	8.8e-14	4.33e-12	Similar to Protein kinase domain containing protein%2C expressed.	Pkinase_Tyr
novel.1682	9.31833	9.01e-14	4.42e-12	PF13976:GAG-pre-integrase domain|PF00665:Integrase core domain	rve
Os01g0784450	3.79055	9.05e-14	4.44e-12	Hypothetical protein.	-
Os12g0594200	2.47731	9.18e-14	4.5e-12	Hypothetical conserved gene.	-
Os06g0152700	4.5538	9.44e-14	4.62e-12	Protein of unknown function DUF821%2C CAP10-like family protein.	-
Os09g0541100	3.21945	9.56e-14	4.66e-12	Cupredoxin domain containing protein.	Cu_bind_like
Os09g0400500	2.38934	9.57e-14	4.66e-12	Serine/threonine protein kinase domain containing protein.	LRRNT_2
novel.823	4.1862	1.02e-13	4.95e-12	PF13947:Wall-associated receptor kinase galacturonan-binding|PF00069:Protein kinase domain	Pkinase
Os06g0354700	1.81009	1.1e-13	5.32e-12	Alpha/beta hydrolase-fold family protein%2C Chlorophyll degradation during senescence	-
Os01g0183850	2.56825	1.1e-13	5.34e-12	Conserved hypothetical protein.	-
Os02g0670900	2.15445	1.14e-13	5.5e-12	Similar to amino acid transport protein.	Aa_trans
Os01g0669100	3.44929	1.14e-13	5.52e-12	S-domain receptor-like kinase%2C OsPR1b-interacting factor%2C Resistance protein%2C Grain yield%2C Disease resistance	Pkinase
Os05g0562800	4.77357	1.15e-13	5.54e-12	Protein of unknown function DUF679 family protein.	-
Os03g0238300	2.05965	1.15e-13	5.55e-12	Endonuclease/exonuclease/phosphatase domain containing protein.	-
Os09g0437500	1.90629	1.26e-13	6.06e-12	Dormancyauxin associated family protein.	-
Os01g0608400	6.14511	1.27e-13	6.12e-12	Hypothetical conserved gene.	-
Os04g0659300	4.28506	1.29e-13	6.19e-12	Receptor-like protein%2C Root development%2C Salt stress response%2C Regulation of iron acquisition	-
Os10g0482900	2.31042	1.3e-13	6.21e-12	Thioredoxin fold domain containing protein.	-
Os05g0468700	2.33104	1.35e-13	6.45e-12	Ammonium transporter.	Ammonium_transp
Os04g0654400	4.10204	1.36e-13	6.47e-12	Eggshell protein family protein.	-
Os01g0558700	3.88614	1.37e-13	6.53e-12	Conserved hypothetical protein.	-
novel.1429	7.12053	1.38e-13	6.54e-12	PF00067:Cytochrome P450	p450
Os04g0519925	2.3132	1.51e-13	7.17e-12	Similar to OSIGBa0145G11.5 protein.	-
Os01g0148000	2.60184	1.59e-13	7.55e-12	Similar to predicted protein.	zf-UBR1
Os04g0356600	2.69934	1.68e-13	7.93e-12	Similar to OSIGBa0105P02.3 protein.	Pkinase
Os02g0188000	1.97257	1.71e-13	8.06e-12	UDP-glucuronosyl/UDP-glucosyltransferase family protein.	UDPGT
Os12g0506500	2.31381	1.8e-13	8.41e-12	Calmodulin-binding%2C plant domain containing protein.	-
Os03g0825800	2.10168	1.91e-13	8.91e-12	Protein kinase%2C core domain containing protein.	Pkinase_Tyr
Os01g0750600	2.94433	1.91e-13	8.91e-12	Protein kinase-like domain containing protein.	Pkinase_Tyr
Os06g0698812	4.45238	1.96e-13	9.14e-12	Disease resistance protein domain containing protein.	NB-ARC
Os03g0182000	9.15718	2.04e-13	9.48e-12	Similar to flavin-dependent monooxygenase 1.	FMO-like
Os03g0126800	1.86375	2.15e-13	9.97e-12	Similar to CBL-interacting protein kinase 9.	Pkinase
Os05g0320700	1.84088	2.26e-13	1.04e-11	Similar to Cytochrome P450.	p450
Os01g0627500	1.66747	2.28e-13	1.05e-11	Cytochrome P450 family protein.	p450
Os11g0621300	1.48567	2.29e-13	1.05e-11	Protein of unknown function DUF1399 family protein.	-
Os02g0614800	3.13825	2.38e-13	1.09e-11	Hypothetical protein.	-
Os04g0589700	2.40818	2.38e-13	1.09e-11	Zinc finger%2C RING/FYVE/PHD-type domain containing protein.	U-box
Os06g0549300	3.65763	2.46e-13	1.13e-11	Similar to reticuline oxidase.	FAD_binding_4
Os08g0258200	1.72988	2.49e-13	1.14e-11	Ankyrin domain containing protein.	-
Os03g0564600	2.79153	2.54e-13	1.16e-11	Protein of unknown function DUF26 domain containing protein.	-
Os07g0553700	2.75584	2.61e-13	1.19e-11	Similar to Light induced protein like.	-
Os10g0552400	3.52017	2.67e-13	1.21e-11	Zinc finger%2C RING/FYVE/PHD-type domain containing protein.	U-box
Os03g0370400	4.04173	2.76e-13	1.25e-11	Protein of unknown function DUF679 family protein.	-
Os07g0671800	1.5138	2.76e-13	1.25e-11	Similar to Stress-related protein-like protein (Fragment).	-
Os10g0320100	2.73939	2.76e-13	1.25e-11	Similar to Flavonoid 3'-monooxygenase (EC 1.14.13.21) (Flavonoid 3'-hydroxylase) (Cytochrome P450 75B2).	p450
Os12g0620600	2.3725	2.9e-13	1.31e-11	Conserved hypothetical protein.	-
Os03g0594400	3.80941	2.91e-13	1.31e-11	Monosaccharide transporter 2.	Sugar_tr
Os06g0215600	4.31721	3.04e-13	1.36e-11	Similar to Oxo-phytodienoic acid reductase.	Oxidored_FMN
Os03g0405400	2.48096	3.09e-13	1.38e-11	Non-protein coding transcript.	-
Os05g0552200	2.45909	3.12e-13	1.39e-11	Glycosyl transferase%2C family 31 protein.	-
novel.2703	3.75244	3.25e-13	1.45e-11	PF18052:Rx N-terminal domain|PF00931:NB-ARC domain	NB-ARC
Os03g0567600	1.93898	3.27e-13	1.46e-11	Glycosyltransferase AER61%2C uncharacterized domain containing protein.	-
novel.1353	1.73977	3.32e-13	1.48e-11	-	-
Os07g0273900	2.62392	3.36e-13	1.49e-11	Disease resistance protein domain containing protein.	NB-ARC
Os08g0206700	2.04961	3.36e-13	1.49e-11	DNA-binding%2C integrase-type domain containing protein.	MBD
Os03g0234500	4.64975	3.45e-13	1.53e-11	Haem peroxidase%2C plant/fungal/bacterial family protein.	-
Os08g0349300	9.21515	3.54e-13	1.57e-11	Conserved hypothetical protein.	-
Os08g0477100	8.2811	3.63e-13	1.6e-11	Similar to Latex allergen.	-
Os11g0663100	3.17081	3.72e-13	1.64e-11	Hypothetical conserved gene.	-
Os07g0630400	9.2831	3.73e-13	1.64e-11	Ribonuclease T2 family protein.	Ribonuclease_T2
Os01g0277600	1.43126	3.91e-13	1.72e-11	Similar to aminophospholipid ATPase.	Hydrolase
novel.1765	2.01325	4.15e-13	1.82e-11	PF00931:NB-ARC domain|PF18052:Rx N-terminal domain	NB-ARC
Os11g0697100	1.55255	4.19e-13	1.83e-11	Non-protein coding transcript.	-
Os09g0484900	3.15755	4.23e-13	1.85e-11	Sodium/sulphate symporter family protein.	Na_sulph_symp
Os05g0215700	4.062	4.41e-13	1.93e-11	Conserved hypothetical protein.	-
Os07g0680400	2.13452	4.56e-13	1.99e-11	WRKY transcription factor%2C Drought tolerance	WRKY
Os05g0456900	2.84173	4.81e-13	2.09e-11	Conserved hypothetical protein.	-
Os07g0630533	4.29833	4.81e-13	2.09e-11	Non-protein coding transcript.	Ribonuclease_T2
Os03g0362200	4.29777	5.07e-13	2.2e-11	Armadillo-like helical domain containing protein.	-
novel.53	5.642	5.08e-13	2.2e-11	PF00069:Protein kinase domain	Pkinase
Os02g0822450	2.4459	5.13e-13	2.22e-11	Conserved hypothetical protein.	NAM
Os11g0175400	1.64225	5.25e-13	2.27e-11	Plant neutral invertase family protein.	-
Os01g0143900	2.30653	5.31e-13	2.29e-11	Conserved hypothetical protein.	-
Os08g0189400	5.08817	5.46e-13	2.35e-11	Germin-like protein 8-5%2C Disease resistance	-
Os09g0564400	7.09019	5.64e-13	2.43e-11	Hypothetical conserved gene.	Peptidase_C1
Os09g0551201	7.86103	5.65e-13	2.43e-11	Hypothetical conserved gene.	Pkinase
Os01g0559600	1.53651	5.97e-13	2.56e-11	Similar to C13 endopeptidase NP1 precursor.	-
Os07g0511100	8.9975	6.08e-13	2.6e-11	Hypothetical protein.	-
Os08g0104900	2.1268	6.12e-13	2.61e-11	Protein of unknown function DUF6%2C transmembrane domain containing protein.	-
Os04g0194500	1.47744	6.18e-13	2.63e-11	Similar to ABC transporter-like protein.	ABC_tran
Os02g0582600	2.45334	6.18e-13	2.63e-11	Heavy metal transport/detoxification protein domain containing protein.	-
Os11g0149900	3.5488	7.2e-13	3.06e-11	PAN-like%2C type 2 domain containing protein.	B_lectin
Os08g0562300	1.9528	7.3e-13	3.1e-11	Zinc finger%2C C2H2-type domain containing protein.	-
novel.1653	7.79869	7.33e-13	3.1e-11	-	-
Os03g0784600	2.64278	7.54e-13	3.18e-11	Conserved hypothetical protein.	-
Os11g0664000	5.98924	7.55e-13	3.18e-11	Serine/threonine protein kinase domain containing protein.	Pkinase
Os11g0660000	1.4656	7.57e-13	3.19e-11	Sodium/calcium exchanger membrane region domain containing protein.	Na_Ca_ex
Os02g0649800	2.5914	7.8e-13	3.28e-11	Similar to Cytochrome B5 homolog (Fragment).	-
novel.2485	1.74402	7.97e-13	3.35e-11	PF00005:ABC transporter	ABC_tran
Os06g0698802	4.47353	8.05e-13	3.37e-11	Hypothetical conserved gene.	-
Os03g0582200	2.13926	8.16e-13	3.41e-11	SCAMP family protein.	-
Os11g0707000	4.25957	8.36e-13	3.49e-11	Similar to Ribulose bisphosphate carboxylase/oxygenase activase%2C chloroplastic.	-
Os12g0105975	2.29162	8.62e-13	3.59e-11	Similar to Ubiquitin-activating enzyme E1.	-
Os02g0437200	1.79324	8.7e-13	3.63e-11	SNAP-34.	-
Os12g0428000	2.44486	9.83e-13	4.08e-11	Similar to senescence-associated protein DIN1.	Rhodanese
Os04g0682100	1.72332	1.01e-12	4.19e-11	C2 calcium/lipid-binding region%2C CaLB domain containing protein.	C2
Os05g0100600	2.18927	1.02e-12	4.22e-11	Similar to Potential phospholipid-transporting ATPase 7 (EC 3.6.3.1) (Aminophospholipid flippase 7).	-
Os03g0220100	4.06376	1.02e-12	4.23e-11	beta-ketoacyl-CoA synthase%2C Homolog of Arabidopsis CER6%2C Leaf cuticular wax synthesis%2C Very-long-chain fatty acid (VLCFA) elongation	-
Os12g0151000	4.72005	1.05e-12	4.34e-11	Similar to Purple acid phosphatase.	Metallophos
Os04g0538900	4.10968	1.1e-12	4.52e-11	Glyoxalase/bleomycin resistance protein/dioxygenase domain containing protein.	Glyoxalase
Os02g0556000	2.2558	1.13e-12	4.64e-11	Similar to cDNA clone:J013112C08%2C full insert sequence.	Glyco_transf_8
Os01g0570800	1.69967	1.23e-12	5.04e-11	IQ calmodulin-binding region domain containing protein.	-
Os03g0365900	2.66847	1.25e-12	5.11e-11	Similar to GDSL-like Lipase/Acylhydrolase family protein.	Lipase_GDSL
Os04g0512900	2.29507	1.28e-12	5.21e-11	NB-ARC domain containing protein.	NB-ARC
Os01g0253900	2.26893	1.33e-12	5.43e-11	Lipase%2C class 3 family protein.	Lipase_3
Os05g0366000	5.48639	1.35e-12	5.48e-11	Beta-glucosidase 21.	Glyco_hydro_1
Os10g0369600	2.19475	1.37e-12	5.58e-11	Similar to GRAS transcription factor (Fragment).	-
Os09g0371000	2.59864	1.48e-12	5.98e-11	Major facilitator superfamily protein.	MFS_1
Os01g0634300	1.52058	1.5e-12	6.08e-11	Conserved hypothetical protein.	-
Os03g0221200	2.39701	1.54e-12	6.24e-11	Similar to Homocysteine S-methyltransferase 1 (EC 2.1.1.10) (S- methylmethionine:homocysteine methyltransferase 1) (SMM:Hcy S- methyltransferase 1) (ZmHMT-1).	-
Os07g0528200	8.21823	1.56e-12	6.28e-11	Conserved hypothetical protein.	-
Os04g0490500	3.13894	1.58e-12	6.38e-11	Protein kinase-like domain domain containing protein.	-
Os02g0288400	5.0463	1.61e-12	6.5e-11	Similar to MRP-like ABC transporter.	ABC_membrane
Os07g0271000	2.49391	1.62e-12	6.52e-11	Similar to GDP dissociation inhibitor protein OsGDI1.	-
Os08g0357000	1.71998	1.65e-12	6.64e-11	Similar to wound responsive protein.	-
novel.1929	8.9372	1.67e-12	6.67e-11	-	-
Os09g0431300	2.95679	1.73e-12	6.92e-11	Similar to MYB transcription factor MYB71 (Fragment).	Myb_DNA-binding
Os01g0926800	1.96426	1.75e-12	6.98e-11	Cellular retinaldehyde-binding/triple function%2C N-terminal domain containing protein.	-
Os04g0412300	1.92018	1.81e-12	7.2e-11	Glycoside hydrolase%2C family 17 protein.	Glyco_hydro_17
novel.1826	3.08299	1.86e-12	7.38e-11	PF13976:GAG-pre-integrase domain|PF00665:Integrase core domain|PF07727:Reverse transcriptase (RNA-dependent DNA polymerase)|PF00098:Zinc knuckle|PF03732:Retrotransposon gag protein	RVT_2
Os11g0259700	8.93253	1.87e-12	7.41e-11	Similar to SAM dependent carboxyl methyltransferase family protein.	-
Os01g0803200	1.83823	1.89e-12	7.48e-11	Cysteine proteinase inhibitor-I (Oryzacystatin-I).	-
Os12g0555000	3.16459	1.93e-12	7.61e-11	Similar to Probenazole-inducible protein PBZ1.	-
Os01g0136800	1.99065	2.05e-12	8.07e-11	Protein kinase%2C core domain containing protein.	Pkinase
novel.2181	2.72223	2.07e-12	8.13e-11	PF13966:zinc-binding in reverse transcriptase	-
Os06g0206700	3.49485	2.07e-12	8.13e-11	Similar to Kinesin-related protein.	Kinesin
Os08g0140500	3.26346	2.15e-12	8.42e-11	Similar to Tryptophan decarboxylase (EC 4.1.1.28).	-
Os01g0795700	3.61719	2.15e-12	8.43e-11	Non-protein coding transcript.	-
Os10g0522000	2.38227	2.2e-12	8.6e-11	Similar to Methyltransferase family protein%2C expressed.	-
Os11g0114600	2.42123	2.21e-12	8.61e-11	Similar to cDNA clone:J013107M03%2C full insert sequence.	Pkinase
Os02g0155600	4.04963	2.24e-12	8.73e-11	Hypothetical conserved gene.	-
Os09g0491852	5.02132	2.37e-12	9.21e-11	NAD(P)-binding domain containing protein.	Epimerase
novel.2663	5.02093	2.38e-12	9.24e-11	PF13966:zinc-binding in reverse transcriptase|PF00078:Reverse transcriptase (RNA-dependent DNA polymerase)	RVT_1
Os02g0812000	4.4053	2.47e-12	9.54e-11	NAD(P)-binding domain containing protein.	Epimerase
Os01g0609900	2.32739	2.49e-12	9.63e-11	Similar to Pleiotropic drug resistance protein 4.	ABC_tran
Os01g0359600	1.92693	2.65e-12	1.02e-10	Disease resistance protein domain containing protein.	NB-ARC
Os08g0435900	5.02803	2.67e-12	1.03e-10	Similar to LHC I type IV chlorophyll binding protein (Fragment).	-
Os05g0100500	2.17868	2.69e-12	1.03e-10	Similar to Debaryomyces hansenii chromosome F of strain CBS767 of Debaryomyces hansenii.	PAH
novel.2606	6.7886	2.71e-12	1.04e-10	-	-
Os09g0567900	2.28439	2.75e-12	1.05e-10	Inosine/uridine-preferring nucleoside hydrolase domain containing protein.	-
Os01g0819200	2.77498	2.85e-12	1.09e-10	Similar to calcium lipid binding protein-like.	C2
Os12g0149900	1.60717	2.87e-12	1.1e-10	IQ calmodulin-binding region domain containing protein.	-
Os01g0361500	2.59292	2.88e-12	1.1e-10	Phospholipid/glycerol acyltransferase domain containing protein.	-
Os07g0230700	1.71723	2.91e-12	1.11e-10	Protein of unknown function DUF567 family protein.	-
Os07g0125500	4.33495	2.98e-12	1.13e-10	Allergen V5/Tpx-1 related family protein.	SCP
novel.2608	2.94698	3.1e-12	1.18e-10	PF05699:hAT family C-terminal dimerisation region|PF14372:Domain of unknown function (DUF4413)|PF02892:BED zinc finger	hATC
Os02g0597300	1.66398	3.11e-12	1.18e-10	Leucine-rich repeat domain containing protein.	-
Os07g0562700	3.82835	3.14e-12	1.19e-10	Similar to Type III chlorophyll a/b-binding protein (Fragment).	-
Os04g0543900	2.20021	3.14e-12	1.19e-10	Similar to Glutamate dehydrogenase 2.	-
Os10g0557900	2.27148	3.18e-12	1.2e-10	Peptidase M10A and M12B%2C matrixin and adamalysin family protein.	PG_binding_1
Os12g0210300	2.14135	3.29e-12	1.24e-10	Similar to Glutathione S-transferase GST 18 (EC 2.5.1.18).	-
Os09g0528700	3.4842	3.4e-12	1.28e-10	Similar to Cytochrome p450 (CYP78A9).	p450
Os01g0259300	2.93706	3.44e-12	1.29e-10	Non-protein coding transcript.	-
Os03g0794200	1.99972	3.58e-12	1.34e-10	Similar to N-acetyltransferase.	-
Os11g0126900	3.82069	3.73e-12	1.39e-10	NAC-domain protein%2C Drought tolerance	NAM
Os08g0116700	2.65823	3.74e-12	1.4e-10	Conserved hypothetical protein.	-
Os08g0148600	2.9622	4.03e-12	1.5e-10	Similar to Endoribonuclease Dicer homolog 3a.	-
Os05g0312000	1.51126	4.04e-12	1.5e-10	Hypothetical conserved gene.	-
Os11g0705200	2.23617	4.07e-12	1.51e-10	Similar to Scarecrow-like 9 (Fragment).	GRAS
Os08g0391000	5.07658	4.18e-12	1.55e-10	Hypothetical protein.	2OG-FeII_Oxy
Os03g0592500	4.49865	4.22e-12	1.56e-10	Similar to Photosystem II type II chlorophyll a/b binding protein (Fragment).	-
Os06g0638900	1.56524	4.23e-12	1.56e-10	Similar to calcium-binding protein.	C2
Os05g0280500	3.61639	4.3e-12	1.59e-10	Phospholipid/glycerol acyltransferase domain containing protein.	-
Os01g0884300	1.87423	4.58e-12	1.69e-10	No apical meristem (NAM) protein domain containing protein.	NAM
Os04g0634000	3.19893	4.74e-12	1.74e-10	Serine/threonine protein kinase-related domain containing protein.	B_lectin
Os01g0522100	5.6513	5.18e-12	1.9e-10	Conserved hypothetical protein.	-
Os12g0154800	5.43361	5.46e-12	1.99e-10	Germin-like protein 12-2%2C Disease resistance	-
Os10g0555100	1.86378	5.57e-12	2.03e-10	Similar to DNA chromosome 4%2C ESSA I CONTIG fragment NO. 6 (Glucosyltransferase like protein).	-
Os02g0166200	1.99205	5.68e-12	2.07e-10	Non-protein coding transcript.	-
Os08g0229601	3.08991	6.02e-12	2.18e-10	Hypothetical conserved gene.	-
Os06g0187950	2.78691	6.65e-12	2.4e-10	Hypothetical protein.	-
Os11g0649600	2.08215	6.67e-12	2.41e-10	Uncharacterised protein family UPF0497%2C trans-membrane plant subgroup domain containing protein.	-
Os11g0599200	1.64995	6.76e-12	2.43e-10	UDP-glucuronosyl/UDP-glucosyltransferase family protein.	UDPGT
Os01g0170051	2.58121	6.84e-12	2.45e-10	Hypothetical protein.	-
Os01g0949700	2.82543	6.84e-12	2.45e-10	Glutathione S-transferase%2C C-terminal domain containing protein.	GST_C
Os03g0168300	4.94531	6.85e-12	2.45e-10	Protein of unknown function DUF1997 domain containing protein.	-
novel.1348	8.76238	6.91e-12	2.47e-10	-	-
Os02g0767200	3.56126	7.15e-12	2.55e-10	Lipase%2C class 3 family protein.	Lipase_3
Os07g0669800	1.91206	7.44e-12	2.65e-10	Zinc finger%2C CW-type domain containing protein.	zf-CW
Os10g0171500	2.13409	7.61e-12	2.71e-10	Similar to Cytochrome P450 family protein%2C expressed.	p450
Os10g0538950	6.19882	7.77e-12	2.76e-10	Hypothetical protein.	-
Os10g0577500	1.75851	7.78e-12	2.76e-10	Concanavalin A-like lectin/glucanase%2C subgroup domain containing protein.	-
Os09g0569800	2.08166	7.91e-12	2.8e-10	Serine/threonine protein kinase-related domain containing protein.	U-box
Os03g0689833	2.83044	7.94e-12	2.81e-10	Similar to NB-ARC domain containing protein%2C expressed.	-
Os06g0274800	3.5675	7.94e-12	2.81e-10	Similar to Peroxidase 11 precursor (EC 1.11.1.7) (Atperox P11) (ATP23a/ATP23b).	-
Os07g0516700	2.52026	8.15e-12	2.88e-10	Conserved hypothetical protein.	-
Os04g0311400	2.78771	8.16e-12	2.88e-10	Similar to Cysteine proteinase 1 precursor (EC 3.4.22.-).	Peptidase_C1
Os06g0470000	2.60922	8.88e-12	3.12e-10	Glycosyltransferase AER61%2C uncharacterized domain containing protein.	-
Os12g0511900	2.25229	9.08e-12	3.18e-10	Similar to NB-ARC domain containing protein%2C expressed.	NB-ARC
Os12g0507300	1.81728	9.32e-12	3.26e-10	Similar to WRKY DNA binding domain containing protein%2C expressed.	WRKY
Os11g0282700	8.68395	9.71e-12	3.39e-10	Homeodomain-like containing protein.	-
Os07g0665200	1.47508	9.86e-12	3.44e-10	Similar to Superoxide dismutase [Cu-Zn].	-
Os10g0512400	2.15922	9.94e-12	3.46e-10	Coniferaldehyde 5-hydroxylase%2C Lignin biosynthesis	p450
Os10g0485800	4.78933	1.01e-11	3.51e-10	Conserved hypothetical protein.	-
Os08g0433500	2.19316	1.02e-11	3.54e-10	Senescence-associated NAC transcription factor%2C Negative regulation of leaf senescence%2C Salt stress tolerance%2C Plant architecture	NAM
Os05g0148800	3.54568	1.03e-11	3.57e-10	Hypothetical conserved gene.	-
Os02g0227100	1.73564	1.08e-11	3.73e-10	Conserved hypothetical protein.	-
Os03g0191400	1.79104	1.09e-11	3.77e-10	Small GTPase%2C Regulation of iron homeostasis	Ras
Os10g0363300	1.86414	1.11e-11	3.83e-10	Acetyl-CoA carboxylase (EC 6.4.1.2)	CPSase_L_D2
Os01g0713900	2.74416	1.11e-11	3.84e-10	Similar to Myosin.	Myosin_head
Os06g0536600	4.84887	1.15e-11	3.97e-10	Zinc finger%2C RING-type domain containing protein.	-
Os05g0363100	1.54939	1.2e-11	4.12e-10	Similar to Monoglyceride lipase.	-
Os04g0597800	1.61161	1.24e-11	4.26e-10	TGF-beta receptor%2C type I/II extracellular region family protein.	-
Os03g0734000	2.71779	1.25e-11	4.27e-10	Pentatricopeptide repeat containing protein.	-
Os04g0111100	2.79037	1.27e-11	4.33e-10	Similar to H0215A08.1 protein.	NB-ARC
Os08g0185900	3.61105	1.29e-11	4.4e-10	Conserved hypothetical protein.	-
Os03g0704700	2.00147	1.29e-11	4.41e-10	Similar to Oxysterol-binding protein%2C expressed.	-
Os06g0188700	8.5629	1.31e-11	4.45e-10	Similar to Glutamate receptor.	Lig_chan
novel.1637	2.92115	1.36e-11	4.63e-10	PF07714:Protein tyrosine kinase	Pkinase_Tyr
Os05g0142600	4.32759	1.38e-11	4.67e-10	Conserved hypothetical protein.	-
Os04g0438101	8.43906	1.38e-11	4.68e-10	Similar to H0315A08.9 protein.	-
Os02g0612200	3.82768	1.41e-11	4.77e-10	NB-ARC domain containing protein.	NB-ARC
Os11g0162900	2.06391	1.42e-11	4.79e-10	Conserved hypothetical protein.	-
Os11g0213800	3.11993	1.42e-11	4.8e-10	Similar to NBS-LRR disease resistance protein homologue (Fragment).	NB-ARC
Os10g0463800	1.54942	1.47e-11	4.94e-10	Domain of unknown function%2C DUF1338%2C containing green-plant-unique protein%2C Regulation of starch synthesis and amyloplast development%2C Peripheral endosperm development	-
Os03g0790900	1.71615	1.48e-11	4.99e-10	Similar to Aldehyde oxidase-2.	-
Os03g0281900	3.23192	1.51e-11	5.07e-10	ATP-binding cassette (ABC) transporter%2C Hypodermal suberization of roots%2C Salt stress tolerance	ABC_tran
Os05g0165500	2.13232	1.54e-11	5.17e-10	Conserved hypothetical protein.	-
Os01g0959200	4.7843	1.57e-11	5.24e-10	Similar to Ci21A protein.	-
Os11g0548600	4.63915	1.61e-11	5.38e-10	Similar to LysM domain containing protein.	LysM
Os02g0777800	2.61154	1.69e-11	5.63e-10	Protein kinase%2C catalytic domain domain containing protein.	Pkinase_Tyr
Os04g0449500	2.68761	1.72e-11	5.72e-10	Similar to H0818E04.12 protein.	-
Os04g0503600	2.20746	1.82e-11	6.05e-10	Similar to OSIGBa0112M24.5 protein.	-
Os05g0149400	3.45859	1.84e-11	6.1e-10	ACC oxidase%2C Ethylene biosynthesis	2OG-FeII_Oxy
novel.2272	5.50113	1.93e-11	6.39e-10	-	-
Os11g0474900	3.68799	1.94e-11	6.41e-10	Similar to Stemar-13-ene synthase.	-
Os06g0166000	1.90167	2.07e-11	6.82e-10	Cyclin-like F-box domain containing protein.	-
Os01g0738600	1.70046	2.27e-11	7.45e-10	ENTH/VHS domain containing protein.	-
novel.2329	5.13481	2.29e-11	7.52e-10	-	-
Os11g0241200	4.61685	2.43e-11	7.95e-10	Protein of unknown function DUF538 family protein.	-
Os09g0441400	2.23057	2.44e-11	7.98e-10	Similar to Elicitor-inducible cytochrome P450.	p450
Os05g0163250	2.49986	2.58e-11	8.42e-10	Similar to predicted protein.	-
Os12g0114100	2.49887	2.59e-11	8.42e-10	Similar to MAP kinase-like protein.	Pkinase
Os05g0107101	3.85446	2.61e-11	8.47e-10	Conserved hypothetical protein.	-
Os11g0213700	1.43998	2.64e-11	8.56e-10	Leucine-rich repeat%2C typical subtype containing protein.	-
Os09g0280500	1.61853	2.82e-11	9.14e-10	Similar to Transcription factor HBP-1b(C38) (Fragment).	bZIP_1
Os04g0675200	1.53224	2.89e-11	9.36e-10	Similar to H0103C06.6 protein.	-
Os09g0409000	5.86578	2.93e-11	9.46e-10	Conserved hypothetical protein.	-
Os06g0651000	1.76975	2.94e-11	9.48e-10	Similar to Helminthosporium carbonum susceptibility1.	Epimerase
Os12g0608633	1.8364	2.94e-11	9.48e-10	Hypothetical protein.	Pkinase
Os03g0150800	4.95606	3.05e-11	9.82e-10	Pi transporter%2C Pi homeostasis%2C Selenite uptake	Sugar_tr
Os03g0729600	4.25151	3.06e-11	9.84e-10	Conserved hypothetical protein.	-
Os03g0673400	2.45368	3.06e-11	9.84e-10	Conserved hypothetical protein.	-
Os11g0229400	1.69509	3.07e-11	9.84e-10	Similar to NBS-LRR protein (Fragment).	NB-ARC
Os02g0212500	5.43222	3.1e-11	9.95e-10	Conserved hypothetical protein.	-
Os04g0380400	2.59334	3.17e-11	1.02e-09	Non-protein coding transcript.	-
Os08g0179900	1.4619	3.2e-11	1.02e-09	Uncharacterised conserved protein UCP012943 domain containing protein.	-
Os10g0559700	1.80589	3.28e-11	1.05e-09	Similar to Agenet domain containing protein%2C expressed.	-
Os10g0205300	1.84743	3.29e-11	1.05e-09	Glycosyl transferase%2C family 43 protein.	-
Os01g0571166	5.51722	3.34e-11	1.06e-09	Similar to gibberellin responsive1.	-
novel.290	3.19417	3.35e-11	1.07e-09	-	-
Os04g0647800	1.47307	3.4e-11	1.08e-09	Similar to Glycerol kinase-like protein.	FGGY_N
Os01g0957500	2.75269	3.74e-11	1.18e-09	Hypothetical protein.	p450
Os10g0464500	3.51721	3.82e-11	1.21e-09	Zinc finger%2C RING-type domain containing protein.	-
Os07g0570500	1.52991	3.83e-11	1.21e-09	Similar to predicted protein.	-
Os06g0693700	1.57329	3.89e-11	1.23e-09	Protein of unknown function DUF1644 family protein.	-
Os01g0541800	2.71904	3.97e-11	1.25e-09	MtN3 and saliva related transmembrane protein family protein.	-
Os07g0648266	2.04808	3.98e-11	1.25e-09	Similar to 2-oxo acid dehydrogenase%2C lipoyl-binding site.	-
Os04g0652600	2.29609	3.98e-11	1.25e-09	Similar to OSIGBa0113E10.15 protein.	-
Os07g0448600	1.37309	4.03e-11	1.27e-09	Hypothetical protein.	-
Os08g0185701	2.44258	4.24e-11	1.33e-09	Non-protein coding transcript.	-
Os11g0138900	3.60184	4.28e-11	1.34e-09	Alpha/beta hydrolase fold-3 domain containing protein.	Abhydrolase_3
Os03g0741000	4.35311	4.28e-11	1.34e-09	Similar to Acyl-[acyl-carrier protein] desaturase.	-
Os06g0585950	1.80793	4.29e-11	1.34e-09	Protein kinase%2C catalytic domain domain containing protein.	Pkinase
Os01g0836600	5.03325	4.43e-11	1.38e-09	ABC transporter-like domain containing protein.	ABC_tran
Os05g0471000	1.96823	4.46e-11	1.39e-09	Similar to Ser-thr protein kinase (Fragment).	Pkinase_Tyr
Os07g0438500	2.17104	4.58e-11	1.43e-09	Octicosapeptide/Phox/Bem1p domain containing protein.	-
Os02g0558100	2.38911	4.61e-11	1.43e-09	Similar to Chloride channel (Fragment).	Voltage_CLC
Os08g0205800	2.59387	4.63e-11	1.44e-09	Hypothetical conserved gene.	-
Os08g0335500	2.05786	4.72e-11	1.46e-09	Hypothetical conserved gene.	Pkinase
Os04g0619000	3.81668	5.01e-11	1.55e-09	Similar to L1332.9 protein.	-
Os06g0283300	1.55532	5.03e-11	1.55e-09	Similar to nodulation receptor kinase.	Pkinase_Tyr
Os05g0566200	2.84598	5.11e-11	1.58e-09	NLI interacting factor domain containing protein.	NIF
Os01g0130000	1.73463	5.13e-11	1.58e-09	Cation efflux protein family protein.	-
Os02g0193732	2.43948	5.2e-11	1.6e-09	Hypothetical conserved gene.	-
Os11g0474500	5.64071	5.3e-11	1.63e-09	NB-ARC domain containing protein.	NB-ARC
Os10g0184250	2.53357	5.43e-11	1.67e-09	Hypothetical gene.	-
Os02g0817700	1.96484	5.66e-11	1.73e-09	Similar to 3-ketoacyl-CoA thiolase (Fragment).	Thiolase_C
Os11g0226933	1.82803	5.77e-11	1.77e-09	NB-ARC domain containing protein.	NB-ARC
Os07g0584200	2.04019	6.06e-11	1.85e-09	BTB/POZ fold domain containing protein.	-
Os04g0218600	2.45317	6.08e-11	1.86e-09	Conserved hypothetical protein.	-
Os12g0191300	6.3838	6.16e-11	1.88e-09	Similar to Phage head-tail adaptor family protein%2C expressed.	Aminotran_5
Os07g0603800	1.65402	6.16e-11	1.88e-09	TGF-beta receptor%2C type I/II extracellular region family protein.	-
Os06g0726100	3.00345	6.25e-11	1.9e-09	Similar to Seed chitinase-c.	-
Os05g0457800	3.24547	6.27e-11	1.9e-09	Similar to Glycerol-3-phosphate acyltransferase 5 (EC 2.3.1.15) (AtGPAT5).	-
Os05g0390000	1.99856	6.79e-11	2.06e-09	Similar to predicted protein.	Lipase_3
Os02g0179200	2.1063	6.85e-11	2.08e-09	Glutamine amidotransferase class-I domain containing protein.	GATase
novel.844	2.49414	6.86e-11	2.08e-09	PF02458:Transferase family	-
Os08g0508800	8.46074	6.92e-11	2.09e-09	Lipoxygenase%2C chloroplast precursor (EC 1.13.11.12).	Lipoxygenase
Os01g0728300	3.39094	6.93e-11	2.1e-09	Similar to Cytochrome P450 monooxygenase CYP72A5 (Fragment).	p450
Os01g0734800	2.45995	6.96e-11	2.1e-09	UDP-glucuronosyl/UDP-glucosyltransferase family protein.	UDPGT
Os08g0398400	1.8901	7.46e-11	2.25e-09	Hypersensitive induced reaction protein%2C Bacterial pathogen resistance	-
Os10g0105400	1.78003	7.7e-11	2.32e-09	Conserved hypothetical protein.	-
Os12g0623500	2.10341	7.73e-11	2.32e-09	Similar to Cationic amino acid transporter-like protein.	-
Os03g0112600	2.24994	7.94e-11	2.38e-09	Similar to Plus-3 domain containing protein%2C expressed.	-
Os09g0268800	5.54425	8.25e-11	2.47e-09	Conserved hypothetical protein.	-
Os03g0388600	6.48564	8.35e-11	2.5e-09	Hypothetical conserved gene.	Myb_DNA-binding
Os05g0499800	1.81304	8.5e-11	2.54e-09	UDP-glucuronosyl/UDP-glucosyltransferase family protein.	UDPGT
Os01g0920700	2.24528	8.62e-11	2.57e-09	Nucleotide-diphospho-sugar transferase domain containing protein.	-
Os06g0522300	5.06439	8.82e-11	2.63e-09	Haem peroxidase family protein.	-
Os09g0507400	1.72886	8.85e-11	2.63e-09	Conserved hypothetical protein.	-
novel.2100	4.51504	9.01e-11	2.68e-09	-	-
Os09g0314200	1.66438	9.12e-11	2.71e-09	Disease resistance protein domain containing protein.	NB-ARC
Os04g0178400	3.37731	9.15e-11	2.71e-09	Similar to Cytochrome P450 CYP99A1 (EC 1.14.-.-) (Fragment).	p450
Os03g0323600	1.91815	9.61e-11	2.84e-09	Similar to DnaJ domain containing protein%2C expressed.	-
Os08g0527700	3.83339	9.64e-11	2.85e-09	Similar to POT family protein.	-
Os10g0112850	4.60889	9.67e-11	2.86e-09	Non-protein coding transcript.	Pkinase
Os04g0633900	2.44192	9.85e-11	2.9e-09	Similar to H0315F07.1 protein.	Pkinase
Os07g0148200	3.30366	9.86e-11	2.9e-09	Similar to Flavonol 3-O-glucosyltransferase (EC 2.4.1.91) (UDP-glucose flavonoid 3-O-glucosyltransferase) (Bronze-1) (Bz-McC allele).	UDPGT
Os11g0186200	1.66068	9.89e-11	2.91e-09	Similar to Aldehyde dehydrogenase (EC 1.2.1.3).	Aldedh
Os02g0228300	1.62546	9.9e-11	2.91e-09	Protein kinase%2C core domain containing protein.	Pkinase
novel.1596	8.2469	9.99e-11	2.93e-09	PF13499:EF-hand domain pair	-
Os05g0462400	1.71044	1.01e-10	2.97e-09	Lipin%2C N-terminal conserved region domain containing protein.	-
Os10g0527601	3.70337	1.02e-10	2.99e-09	Glutathione S-transferase%2C C-terminal-like domain containing protein.	GST_N
Os04g0538000	2.10663	1.04e-10	3.04e-09	Tetratricopeptide TPR-1 domain containing protein.	-
Os03g0310600	3.32147	1.08e-10	3.16e-09	Protein of unknown function DUF247%2C plant family protein.	-
Os02g0831000	1.7037	1.08e-10	3.16e-09	Hypothetical protein.	-
Os06g0218900	2.72015	1.09e-10	3.17e-09	Similar to predicted protein.	-
Os02g0194900	2.166	1.1e-10	3.2e-09	Basic-leucine zipper (bZIP) transcription factor domain containing protein.	bZIP_1
Os02g0220700	1.47953	1.12e-10	3.25e-09	Hypothetical conserved gene.	Pkinase_Tyr
Os06g0207700	1.58036	1.15e-10	3.35e-09	A member of the cyclic nucleotide gated channel family%2C Maternal sporophytic factor%2C Mediation of Ca<sup>2+</sup> inward current%2C Promotion of pollen tube growth and seed-setting	Ion_trans
Os12g0152900	1.51442	1.17e-10	3.39e-09	bZIP transcription factor%2C bZIP-1 domain containing protein.	bZIP_1
Os06g0608500	1.62211	1.19e-10	3.44e-09	Snf7 family protein.	ESCRT-III
Os03g0225700	1.97028	1.2e-10	3.48e-09	Wall-associated kinase%2C Biotic stress response	Pkinase_Tyr
Os09g0517200	7.06804	1.23e-10	3.54e-09	Hypothetical conserved gene.	NB-ARC
Os01g0191900	1.75856	1.25e-10	3.61e-09	Similar to Blind.	Myb_DNA-binding
Os03g0112101	2.09099	1.26e-10	3.63e-09	Similar to Adaptin N terminal region family protein%2C expressed.	-
Os11g0605500	1.60595	1.28e-10	3.68e-09	Acyl-CoA oxidase.	-
Os10g0379854	2.57097	1.28e-10	3.7e-09	Hypothetical protein.	-
Os05g0550800	1.7395	1.31e-10	3.76e-09	Serine/threonine protein kinase domain containing protein.	Pkinase_Tyr
Os10g0536400	2.00355	1.32e-10	3.78e-09	Similar to Oxidoreductase%2C 2OG-Fe oxygenase family protein%2C expressed.	-
Os01g0644900	1.50306	1.33e-10	3.82e-09	Conserved hypothetical protein.	-
Os04g0467100	1.31243	1.37e-10	3.94e-09	Similar to OSIGBa0115M15.9 protein.	-
Os04g0619400	1.6018	1.38e-10	3.96e-09	Protein kinase%2C core domain containing protein.	Pkinase_Tyr
Os08g0243500	1.89273	1.39e-10	3.97e-09	Similar to NADPH-cytochrome P450 oxydoreductase isoform 2.	NAD_binding_1
Os08g0137900	3.54016	1.4e-10	4.01e-09	Similar to Chemocyanin precursor (Basic blue protein) (Plantacyanin).	Cu_bind_like
Os01g0128700	2.91415	1.42e-10	4.06e-09	Conserved hypothetical protein.	-
Os01g0682001	2.51758	1.44e-10	4.1e-09	Similar to NADH dependent Glutamate Synthase.	GATase_2
Os03g0787000	2.14845	1.5e-10	4.26e-09	Similar to Syntaxin.	SNARE
Os10g0536450	1.8619	1.51e-10	4.3e-09	Hypothetical protein.	2OG-FeII_Oxy
Os01g0920100	2.0249	1.52e-10	4.31e-09	Conserved hypothetical protein.	-
novel.916	3.26652	1.52e-10	4.32e-09	-	-
Os04g0450100	1.52225	1.54e-10	4.35e-09	Protein of unknown function DUF341 domain containing protein.	-
Os06g0479400	1.72762	1.54e-10	4.35e-09	Similar to Phenylcoumaran benzylic ether reductase homolog TH6.	NmrA
Os11g0144900	2.57198	1.54e-10	4.35e-09	Conserved hypothetical protein.	-
Os01g0667900	2.00397	1.55e-10	4.39e-09	CC-type glutaredoxin%2C Homeostatic regulation of nitrogen use%2C Hormone signaling	-
Os06g0193300	2.10399	1.65e-10	4.64e-09	Conserved hypothetical protein.	-
Os01g0289600	2.22016	1.67e-10	4.71e-09	Similar to WRKY transcription factor 28.	WRKY
Os08g0384500	1.55328	1.68e-10	4.73e-09	ABC transporter-like domain containing protein.	ABC_tran
Os10g0136500	8.37498	1.7e-10	4.78e-09	Similar to SRK5 protein (Fragment).	Pkinase_Tyr
Os05g0119200	1.84747	1.76e-10	4.94e-09	Similar to EST C27893 corresponds to a region of the predicated gene.	-
Os11g0523800	1.68792	1.79e-10	5e-09	Similar to Isoform 3 of Auxin response factor 23.	Auxin_resp
Os03g0554950	2.35903	1.81e-10	5.04e-09	Hypothetical conserved gene.	-
Os11g0261900	2.10026	1.83e-10	5.1e-09	Metallophosphoesterase domain containing protein.	Metallophos
Os05g0114400	1.96458	1.87e-10	5.2e-09	Zinc finger%2C C2H2-type domain containing protein.	-
Os09g0115500	1.99758	1.98e-10	5.5e-09	Proteinase inhibitor I3%2C Kunitz legume domain containing protein.	CBS
Os10g0518000	2.8669	2.02e-10	5.62e-09	Non-protein coding transcript.	-
Os07g0231900	1.98551	2.03e-10	5.64e-09	PDZ/DHR/GLGF domain containing protein.	-
Os01g0881500	1.21256	2.05e-10	5.69e-09	Similar to Scarecrow-like 1 (Fragment).	GRAS
Os01g0389200	3.6908	2.09e-10	5.79e-09	Protein of unknown function DUF679 family protein.	-
Os01g0876300	3.09599	2.1e-10	5.8e-09	F-box associated type 1 domain containing protein.	-
Os01g0308300	2.71896	2.12e-10	5.86e-09	NB-ARC domain containing protein.	NB-ARC
Os05g0103800	2.13887	2.27e-10	6.26e-09	Conserved hypothetical protein.	-
Os08g0189700	4.08199	2.31e-10	6.35e-09	Germin-like protein 8-8%2C Disease resistance	-
Os02g0191300	2.51169	2.33e-10	6.39e-09	Similar to Amino acid transporter-like protein.	Aa_trans
Os04g0508800	2.32184	2.35e-10	6.45e-09	Similar to Retroelement pol polyprotein-like.	VWA
Os12g0190000	1.61805	2.35e-10	6.45e-09	Similar to VTC2.	-
novel.2568	2.99389	2.37e-10	6.48e-09	PF04569:Protein of unknown function	-
Os02g0534400	1.64181	2.39e-10	6.55e-09	Cell wall invertase (EC 3.2.1.26).	-
Os03g0776400	2.64246	2.41e-10	6.59e-09	Conserved hypothetical protein.	-
Os03g0678400	1.48679	2.43e-10	6.65e-09	Zinc finger%2C RING/FYVE/PHD-type domain containing protein.	-
Os03g0188200	2.05306	2.51e-10	6.86e-09	Zinc finger%2C RING/FYVE/PHD-type domain containing protein.	-
Os02g0572600	1.6902	2.55e-10	6.95e-09	Protein kinase PKN/PRK1%2C effector domain containing protein.	-
Os08g0198800	2.70012	2.62e-10	7.14e-09	Conserved hypothetical protein.	-
Os11g0104866	2.94194	2.63e-10	7.14e-09	Similar to Clathrin heavy chain.	-
novel.378	1.98654	2.69e-10	7.31e-09	-	-
Os11g0137300	2.14874	2.69e-10	7.31e-09	Armadillo-type fold domain containing protein.	-
Os01g0220200	1.82131	2.73e-10	7.39e-09	Similar to Uncharacterized plant-specific domain TIGR01589 family protein.	-
Os02g0244600	1.95995	2.77e-10	7.5e-09	Nucleotide-binding%2C alpha-beta plait domain containing protein.	RRM_1
Os02g0114300	2.37778	2.79e-10	7.56e-09	Hypothetical protein.	-
Os04g0399300	1.42285	2.85e-10	7.69e-09	Similar to Nudix hydrolase 13%2C mitochondrial precursor (EC 3.6.1.-) (AtNUDT13).	NUDIX
Os06g0650900	2.72667	2.9e-10	7.83e-09	Conserved hypothetical protein.	DnaJ
Os05g0316200	1.34037	2.94e-10	7.92e-09	Similar to mRNA%2C clone: RTFL01-30-M01.	-
Os03g0787300	1.38793	2.94e-10	7.92e-09	Similar to DnaJ homolog.	DnaJ_C
Os12g0634000	2.32187	2.96e-10	7.94e-09	Conserved hypothetical protein.	-
novel.510	3.90035	3.02e-10	8.1e-09	PF13639:Ring finger domain	-
Os10g0412050	1.98171	3.02e-10	8.1e-09	Similar to aminophospholipid ATPase.	-
Os11g0550100	2.25569	3.02e-10	8.11e-09	Similar to NB-ARC domain containing protein%2C expressed.	NB-ARC
Os04g0321800	2.21006	3.14e-10	8.42e-09	Protein phosphatase 2C domain containing protein.	PP2C
novel.1150	4.0678	3.16e-10	8.45e-09	-	-
Os09g0346500	2.18591	3.16e-10	8.46e-09	Similar to Chlorophyll a-b binding protein%2C chloroplast precursor (LHCII type I CAB) (LHCP).	-
Os04g0325300	2.76784	3.18e-10	8.49e-09	Similar to NB-ARC domain containing protein%2C expressed.	-
Os01g0233000	2.8919	3.19e-10	8.52e-09	DREPP plasma membrane polypeptide family protein.	-
Os01g0191700	2.12589	3.2e-10	8.52e-09	Similar to Pyrophosphate-fructose-6-phosphate 1-phosphotransferase-like protein (Pyrophosphate-dependent phosphofructo-1-kinase-like protein).	PFK
Os04g0549600	1.69769	3.26e-10	8.69e-09	Chaperone DnaJ protein%2C Negative regulation of rice innate immunity%2C Basal resistance to Magnaporthe oryzae	DnaJ_C
Os11g0614900	1.73349	3.33e-10	8.85e-09	Protein of unknown function DUF829%2C TMEM53 domain containing protein.	-
Os12g0127200	1.88774	3.36e-10	8.92e-09	Harpin-induced 1 domain containing protein.	-
Os02g0767400	1.93913	3.4e-10	9e-09	Serine/threonine protein kinase-related domain containing protein.	Pkinase
Os04g0542800	2.95192	3.46e-10	9.14e-09	Transporter of the Copper-Nicotianamine Complex%2C Fe(III)-deoxymugineic acid transporter%2C Copper distribution%2C Allocation of iron	OPT
Os03g0275100	2.65637	3.46e-10	9.14e-09	Similar to TA11 protein (Fragment).	PP2C
novel.225	4.01762	3.66e-10	9.67e-09	PF08246:Cathepsin propeptide inhibitor domain (I29)|PF00112:Papain family cysteine protease	Peptidase_C1
Os12g0194266	3.27667	3.67e-10	9.68e-09	Hypothetical protein.	-
Os03g0692700	1.51433	3.73e-10	9.8e-09	Similar to Pherophorin-S precursor.	-
Os06g0475400	2.28728	3.73e-10	9.8e-09	Glycosyltransferase AER61%2C uncharacterized domain containing protein.	-
novel.591	2.74446	3.82e-10	1e-08	-	-
Os04g0583200	1.84833	3.86e-10	1.01e-08	Conserved hypothetical protein.	-
Os12g0478200	2.57025	3.87e-10	1.01e-08	Hypothetical protein.	GRAM
Os01g0885700	4.47484	3.95e-10	1.03e-08	Protein kinase-like domain containing protein.	Pkinase
Os04g0656100	1.92878	3.96e-10	1.04e-08	H+-ATPase%2C Blue light-induced stomatal opening of dumbbell-shaped guard cells%2C N uptake	Hydrolase
Os03g0564200	2.13522	4.02e-10	1.05e-08	Protein of unknown function DUF952 family protein.	-
Os01g0784500	2.17753	4.13e-10	1.08e-08	Conserved hypothetical protein.	-
Os03g0711250	2.4271	4.13e-10	1.08e-08	Hypothetical gene.	-
Os10g0520100	2.14884	4.15e-10	1.08e-08	Cyclin-like F-box domain containing protein.	DUF295
Os03g0432100	3.43461	4.16e-10	1.08e-08	Similar to Pyruvate%2C phosphate dikinase 2.	-
Os12g0227400	3.63381	4.23e-10	1.1e-08	Allyl alcohol dehydrogenase.	ADH_zinc_N
Os06g0641866	3.40868	4.25e-10	1.1e-08	Hypothetical protein.	p450
Os04g0480200	7.03144	4.31e-10	1.12e-08	Transporter%2C high affinity nitrate%2C Nar2 domain containing protein.	-
Os06g0692300	3.82579	4.39e-10	1.13e-08	Hypothetical conserved gene.	LRRNT_2
Os11g0431400	3.48678	4.41e-10	1.14e-08	Similar to Serine carboxypeptidase.	Peptidase_S10
Os04g0617700	2.04039	4.5e-10	1.16e-08	Similar to H0313F03.6 protein.	-
Os07g0273600	2.57109	4.69e-10	1.21e-08	Disease resistance protein domain containing protein.	NB-ARC
Os02g0218800	3.25567	4.7e-10	1.21e-08	Allene oxide synthase (CYP74A4)%2C Fatty acid 9-/13-hydroperoxide lyase (CYP74C)%2C Biosynthesis of jasmonic acid (JA)%2C Plant defense	p450
Os07g0167500	3.34923	4.7e-10	1.21e-08	Conserved hypothetical protein.	-
Os04g0652700	2.0161	4.73e-10	1.21e-08	Similar to Nuclease PA3.	-
Os11g0231200	8.28986	4.73e-10	1.21e-08	Putative serpin-Z6C.	Serpin
Os08g0203325	2.41177	4.83e-10	1.24e-08	Non-protein coding transcript.	Pkinase
Os02g0664100	2.20214	4.87e-10	1.24e-08	Hypothetical conserved gene.	-
Os12g0129700	1.66287	5.15e-10	1.32e-08	Cyclin-like F-box domain containing protein.	-
Os07g0104500	5.45287	5.31e-10	1.35e-08	Haem peroxidase%2C plant/fungal/bacterial family protein.	-
Os01g0778800	1.6501	5.38e-10	1.37e-08	Peptidase M16%2C core domain containing protein.	-
Os06g0608800	1.50229	5.41e-10	1.37e-08	Zinc finger%2C RING/FYVE/PHD-type domain containing protein.	-
Os05g0567200	4.51815	5.47e-10	1.39e-08	Similar to WRKY transcription factor 43.	-
Os03g0253600	1.9328	5.47e-10	1.39e-08	Conserved hypothetical protein.	-
Os04g0435100	2.16893	5.53e-10	1.4e-08	Amino acid/polyamine transporter I family protein.	-
Os06g0116500	2.43508	5.59e-10	1.41e-08	Pleckstrin homology-type domain containing protein.	START
Os04g0514600	4.26864	5.64e-10	1.43e-08	Similar to NBS-LRR type disease resistance protein O2 (Fragment).	NB-ARC
novel.1651	1.81434	5.65e-10	1.43e-08	PF03435:Saccharopine dehydrogenase NADP binding domain	Saccharop_dh
Os06g0142650	2.77196	5.66e-10	1.43e-08	Similar to Avr9/Cf-9 rapidly elicited protein 11 (Fragment).	Pkinase
Os07g0155600	2.18827	5.79e-10	1.46e-08	Nramp ion-transporter family protein%2C Ethylene signaling pathway	-
Os11g0666000	3.22144	5.92e-10	1.49e-08	Hypothetical gene.	-
Os08g0494400	1.25447	5.93e-10	1.49e-08	Conserved hypothetical protein.	-
Os02g0101750	2.29851	5.96e-10	1.5e-08	Hypothetical gene.	-
Os01g0945600	3.82159	6.02e-10	1.51e-08	Similar to amino acid permease family protein.	-
Os09g0417800	2.33832	6.09e-10	1.53e-08	WRKY transcription factor%2C Transcriptional repressor%2C Pathogen defense	WRKY
Os02g0803300	2.66594	6.1e-10	1.53e-08	Epsin-like%2C N-terminal domain containing protein.	-
Os09g0438400	1.158	6.14e-10	1.54e-08	Similar to Choline/ethanolamine kinase.	Choline_kinase
Os06g0288100	1.66761	6.16e-10	1.54e-08	Similar to Receptor-like protein kinase.	Pkinase
Os07g0185900	1.3722	6.22e-10	1.56e-08	Conserved hypothetical protein.	-
Os07g0549700	2.06246	6.24e-10	1.56e-08	Armadillo-like helical domain containing protein.	V-ATPase_H
Os03g0300400	1.71187	6.27e-10	1.56e-08	Pathogen-related protein (JIOsPR10).	-
Os10g0100500	1.62279	6.27e-10	1.56e-08	Serine/threonine protein kinase-related domain containing protein.	Pkinase
Os05g0528500	8.19831	6.36e-10	1.58e-08	Conserved hypothetical protein.	-
Os09g0572000	4.55374	6.43e-10	1.6e-08	Pathogenesis-related transcriptional factor and ERF domain containing protein.	AP2
Os12g0617800	1.87405	6.47e-10	1.61e-08	Cation/H+ exchanger domain containing protein.	Na_H_Exchanger
Os03g0644000	1.47875	6.5e-10	1.61e-08	ATG6/Beclin-1 protein%2C Abiotic stresses (heat%2Ccold and drought) and hormone (abscisic acid) response	-
Os04g0345800	3.99736	6.51e-10	1.61e-08	Similar to OSIGBa0127B24.5 protein.	-
Os09g0353400	3.63363	6.64e-10	1.64e-08	Similar to Leucoanthocyanidin dioxygenase.	-
Os09g0434500	1.79456	6.66e-10	1.65e-08	Similar to Ethylene response factor 2.	AP2
Os10g0488400	3.84032	6.68e-10	1.65e-08	Protein of unknown function DUF761%2C plant domain containing protein.	-
Os04g0600200	2.07949	6.73e-10	1.66e-08	Homodimeric diiron-carboxylate protein%2C Cyanide-resistant respiration in mitochondria%2C Reactive oxygen species (ROS) scavenging	AOX
Os04g0529400	1.7806	6.78e-10	1.68e-08	Similar to OO_Ba0013J05-OO_Ba0033A15.30 protein.	WD40
Os07g0446100	1.19895	6.81e-10	1.68e-08	Zinc finger%2C RING/FYVE/PHD-type domain containing protein.	-
Os09g0327600	2.46853	6.89e-10	1.7e-08	Similar to Pi5-1.	NB-ARC
Os04g0468600	2.18306	6.95e-10	1.71e-08	Hypothetical conserved gene.	-
Os06g0172800	1.42249	7e-10	1.72e-08	Similar to alkaline alpha galactosidase 2.	-
Os12g0170800	3.52632	7.04e-10	1.73e-08	Similar to Citrate binding protein precursor.	-
Os11g0649700	2.17443	7.1e-10	1.74e-08	Uncharacterised protein family UPF0497%2C trans-membrane plant subgroup domain containing protein.	-
Os10g0390500	1.68306	7.1e-10	1.74e-08	Alanine aminotransferase%2C Starch synthesis in developing seeds	Aminotran_1_2
Os04g0534166	1.76004	7.17e-10	1.75e-08	Similar to OSIGBa0159I10.8 protein.	LRRNT_2
Os07g0570100	1.93564	7.22e-10	1.76e-08	Similar to predicted protein.	-
Os10g0572300	1.42806	7.26e-10	1.77e-08	Leucine-rich repeat%2C typical subtype containing protein.	-
novel.1580	2.09698	7.3e-10	1.78e-08	PF02365:No apical meristem (NAM) protein	NAM
Os06g0633800	1.87731	7.34e-10	1.79e-08	Amino acid transporter%2C transmembrane domain containing protein.	Aa_trans
Os01g0775100	1.62836	7.37e-10	1.8e-08	Plus-3 domain containing protein.	-
Os12g0156100	3.12288	7.45e-10	1.81e-08	Similar to NAC-domain containing protein 90 (ANAC090).	NAM
Os06g0541600	4.68555	7.48e-10	1.82e-08	Conserved hypothetical protein.	-
Os08g0416000	1.36911	7.5e-10	1.82e-08	Homeodomain leucine zipper protein.	HALZ
Os10g0124400	2.82905	7.57e-10	1.84e-08	Hypothetical conserved gene.	NB-ARC
novel.472	3.14563	7.88e-10	1.91e-08	-	-
Os01g0716500	1.73415	8.17e-10	1.98e-08	Methyltransferase type 12 domain containing protein.	-
Os03g0798500	1.67559	8.18e-10	1.98e-08	WRKY transcription factor%2C Positive regulation of defense responses	WRKY
Os04g0634500	2.10443	8.42e-10	2.03e-08	Similar to H0315F07.6 protein.	Pkinase_Tyr
Os05g0492200	1.67002	8.45e-10	2.04e-08	NB-ARC domain containing protein.	NB-ARC
Os09g0570100	2.68882	8.53e-10	2.05e-08	Protein kinase%2C catalytic domain domain containing protein.	Pkinase
Os11g0283500	1.67192	8.56e-10	2.06e-08	TGF-beta receptor%2C type I/II extracellular region family protein.	-
Os07g0533300	4.64583	8.7e-10	2.09e-08	Peptidase A1 domain containing protein.	-
Os01g0275950	2.34764	8.79e-10	2.11e-08	Hypothetical conserved gene.	-
Os11g0161133	2.5174	9.13e-10	2.19e-08	Similar to NB-ARC domain containing protein.	-
Os12g0266200	3.55183	9.33e-10	2.23e-08	Similar to Fibrillin-2 precursor.	-
Os05g0593900	3.4821	9.35e-10	2.24e-08	Similar to C13 endopeptidase NP1 precursor.	-
Os11g0521000	3.11476	9.39e-10	2.24e-08	Lipase%2C GDSL domain containing protein.	Lipase_GDSL
Os02g0665600	1.68417	9.41e-10	2.25e-08	Hypothetical protein.	-
Os04g0339800	4.47901	9.96e-10	2.37e-08	Similar to predicted protein.	Pkinase
Os05g0555600	3.91546	9.99e-10	2.37e-08	Similar to Glutamate synthase [NADH]%2C amyloplastic.	Pyr_redox_2
Os09g0554300	2.42769	9.99e-10	2.37e-08	Auxin efflux carrier domain containing protein.	-
Os06g0226050	6.13622	1.01e-09	2.38e-08	Similar to Salt-stress induced protein (Salt protein).	-
Os12g0291100	4.5335	1.01e-09	2.39e-08	Similar to Petunia ribulose 1%2C5-bisphosphate carboxylase small subunit mRNA (clone pSSU 51)%2C partial cds. (Fragment).	-
Os04g0648775	2.34493	1.05e-09	2.49e-08	Hypothetical protein.	-
Os08g0492400	1.48542	1.07e-09	2.53e-08	C2 calcium-dependent membrane targeting domain containing protein.	GRAM
Os08g0458200	2.26243	1.08e-09	2.56e-08	Similar to MTD1.	-
Os07g0535800	2.49148	1.09e-09	2.56e-08	Similar to SRK15 protein (Fragment).	Pkinase_Tyr
Os01g0358100	1.99306	1.1e-09	2.58e-08	Rapid ALkalinization Factor family protein.	-
Os04g0477500	1.95869	1.12e-09	2.63e-08	Glycosyl transferase%2C family 17 protein.	-
Os04g0162500	1.50382	1.12e-09	2.63e-08	Zinc finger%2C C2H2-type domain containing protein.	-
Os03g0128200	2.33429	1.15e-09	2.69e-08	Similar to predicted protein.	DUF605
Os03g0255400	1.52138	1.16e-09	2.71e-08	FAR1 domain containing protein.	FAR1
Os02g0535700	1.78235	1.16e-09	2.72e-08	Similar to OSIGBa0134P10.12 protein.	-
Os03g0740900	4.17712	1.17e-09	2.73e-08	Non-protein coding transcript.	-
Os01g0727500	2.91808	1.18e-09	2.76e-08	Protein of unknown function DUF584 family protein.	-
Os11g0444700	1.98722	1.19e-09	2.77e-08	Octicosapeptide/Phox/Bem1p domain containing protein.	-
Os07g0613600	3.18021	1.21e-09	2.82e-08	Hypothetical conserved gene.	-
Os10g0345100	2.03618	1.22e-09	2.85e-08	Multi antimicrobial extrusion protein MatE family protein.	MatE
Os01g0511100	1.65594	1.24e-09	2.9e-08	UspA domain containing protein.	Usp
Os05g0506600	8.17205	1.26e-09	2.92e-08	Lipase%2C GDSL domain containing protein.	Lipase_GDSL
Os03g0356526	3.99756	1.27e-09	2.94e-08	Hypothetical conserved gene.	-
Os05g0475300	1.40405	1.28e-09	2.97e-08	VHS domain containing protein.	-
Os09g0454600	2.55638	1.29e-09	2.99e-08	Similar to Mitochondrial phosphate transporter (Fragment).	Mito_carr
Os05g0535566	2.1726	1.32e-09	3.07e-08	Non-protein coding transcript.	-
Os01g0760600	1.52488	1.35e-09	3.12e-08	Aspartate aminotransferase%2C cytoplasmic (EC 2.6.1.1) (Transaminase A).	Aminotran_1_2
Os06g0506850	1.20906	1.36e-09	3.14e-08	Non-protein coding transcript.	-
Os10g0455900	1.49358	1.36e-09	3.15e-08	Pleckstrin homology-type domain containing protein.	PH
Os06g0181800	2.54756	1.38e-09	3.19e-08	Protein of unknown function DUF868%2C plant domain containing protein.	-
Os02g0109200	1.57951	1.45e-09	3.33e-08	Protein of unknown function DUF793 family protein.	-
Os07g0474700	2.77223	1.48e-09	3.41e-08	Similar to cDNA%2C clone: J090064H24%2C full insert sequence.	-
Os01g0763750	1.50105	1.5e-09	3.45e-08	Exo70 exocyst complex subunit family protein.	Exo70
novel.1931	6.97881	1.51e-09	3.48e-08	-	-
Os02g0197600	4.04043	1.52e-09	3.49e-08	Chlorophyll a/b-binding protein type III (Fragment).	-
Os10g0394000	2.60175	1.53e-09	3.5e-08	Similar to GDSL-like Lipase/Acylhydrolase family protein%2C expressed.	Lipase_GDSL
Os03g0163200	1.90352	1.54e-09	3.53e-08	Protein of unknown function DUF247%2C plant family protein.	-
Os05g0425700	1.49451	1.54e-09	3.54e-08	Similar to F-box protein AtFBL5.	-
Os09g0380000	1.66072	1.57e-09	3.6e-08	Similar to catalytic/ ligase.	AMP-binding
Os03g0802500	1.5236	1.57e-09	3.61e-08	ATPase%2C AAA-type%2C core domain containing protein.	AAA
Os11g0162700	1.94688	1.59e-09	3.63e-08	Hypothetical conserved gene.	-
Os07g0481300	1.82345	1.6e-09	3.65e-08	Hypothetical conserved gene.	NB-ARC
Os02g0734600	1.50607	1.65e-09	3.76e-08	Similar to EFA27 for EF hand%2C abscisic acid%2C 27kD.	-
Os10g0188100	1.28115	1.65e-09	3.76e-08	Conserved hypothetical protein.	-
Os01g0595600	3.36121	1.65e-09	3.76e-08	Alpha/beta hydrolase fold-1 domain containing protein.	Abhydrolase_1
Os12g0448900	3.24422	1.68e-09	3.82e-08	Fatty acid alpha-dioxygenase family%2C Enzyme that oxygenates fatty acids into 2R-hydroperoxides	An_peroxidase
Os05g0394900	1.73804	1.69e-09	3.85e-08	Conserved hypothetical protein.	-
Os03g0729300	1.80589	1.7e-09	3.86e-08	Thioredoxin-like fold domain containing protein.	-
Os01g0837800	1.46042	1.71e-09	3.87e-08	Metal tolerance protein%2C Manganese transporter%2C Mn-cation diffusion facilitator (CDF )%2C Mn and other heavy metal tolerance and homeostasis	-
Os04g0178300	2.24806	1.71e-09	3.88e-08	Similar to Isoform 3 of Syn-copalyl diphosphate synthase.	-
Os12g0611100	2.66253	1.73e-09	3.93e-08	Similar to serine/threonine-protein kinase receptor.	Pkinase_Tyr
Os04g0117900	1.69045	1.77e-09	4.01e-08	Amidase family protein.	Amidase
Os03g0316200	1.6145	1.79e-09	4.06e-08	Similar to Galactinol synthase (Fragment).	Glyco_transf_8
Os05g0414700	1.55204	1.8e-09	4.07e-08	Similar to BRASSINOSTEROID INSENSITIVE 1-associated receptor kinase 1.	Pkinase_Tyr
Os09g0561000	1.58563	1.81e-09	4.1e-08	Similar to Wall-associated kinase-like 2.	-
Os10g0136100	1.56896	1.83e-09	4.14e-08	Similar to Hv1LRR2.	NB-ARC
Os01g0367400	2.85665	1.85e-09	4.18e-08	Conserved hypothetical protein.	-
Os01g0920450	2.89585	1.88e-09	4.23e-08	Conserved hypothetical protein.	-
Os01g0965900	2.26322	1.9e-09	4.27e-08	Conserved hypothetical protein.	-
Os03g0395300	1.37066	1.93e-09	4.34e-08	Protein of unknown function DUF827%2C plant family protein.	-
Os10g0135600	1.49892	1.97e-09	4.42e-08	Alpha/beta hydrolase family protein.	-
Os02g0184700	5.71803	2.03e-09	4.54e-08	Cytochrome P450 family protein.	p450
Os12g0454800	1.86371	2.03e-09	4.54e-08	Receptor-like serine/threonine kinase%2C Cytokinin signaling	Pkinase
Os05g0405600	1.61722	2.03e-09	4.55e-08	Similar to Cytochrome P450 CYP721B4.	p450
Os10g0380100	1.76035	2.09e-09	4.67e-08	Transferase family protein.	-
Os04g0452100	2.19908	2.12e-09	4.72e-08	Cryptochrome 1b%2C blue light photoreceptor%2C Regulation of blue light-mediated de-etiolation%2C Blue light-dependent inhibition of coleoptile and leaf elongation	-
Os04g0491200	2.14658	2.12e-09	4.73e-08	Oligopeptide transporter domain containing protein.	-
Os02g0152800	2.07684	2.14e-09	4.77e-08	RNA polymerase Rpb1%2C domain 1 containing protein.	-
Os03g0765400	1.9104	2.15e-09	4.79e-08	Similar to nucleoporin p58/p45.	-
Os04g0517350	1.86499	2.15e-09	4.79e-08	Hypothetical protein.	-
Os07g0681400	2.10968	2.17e-09	4.82e-08	Similar to Calcium-binding protein CAST.	-
Os10g0134500	3.04692	2.2e-09	4.88e-08	NB-ARC domain containing protein.	-
novel.2204	1.92982	2.27e-09	5.04e-08	-	-
Os03g0381300	1.25064	2.3e-09	5.09e-08	CS domain domain containing protein.	-
Os01g0665750	3.77219	2.32e-09	5.13e-08	Similar to WRKY transcription factor 16.	-
Os06g0472200	1.38176	2.37e-09	5.25e-08	Similar to Isoflavone reductase.	NmrA
Os05g0427400	1.86239	2.4e-09	5.31e-08	Similar to Phenylalanine ammonia-lyase.	-
Os05g0261001	2.55933	2.49e-09	5.49e-08	Non-protein coding transcript.	-
Os03g0756200	1.38369	2.53e-09	5.57e-08	Protein kinase%2C core domain containing protein.	Pkinase
Os04g0371000	3.58006	2.59e-09	5.69e-08	Four-helical cytokine family protein.	-
novel.1743	1.4248	2.61e-09	5.71e-08	PF03859:CG-1 domain	CG-1
Os06g0701700	2.63781	2.61e-09	5.71e-08	Ion transporter %2C Na+/K+ symport	-
Os11g0249000	3.42963	2.63e-09	5.76e-08	NB-ARC domain containing protein.	NB-ARC
Os01g0915400	2.33947	2.64e-09	5.78e-08	Similar to SEC (SECRET AGENT)%3B transferase%2C transferring glycosyl groups.	-
Os06g0535200	2.38468	2.65e-09	5.8e-08	Zinc finger%2C RING/FYVE/PHD-type domain containing protein.	-
Os06g0542300	2.28221	2.65e-09	5.8e-08	Heavy metal transport/detoxification protein domain containing protein.	HMA
Os03g0820500	1.95864	2.69e-09	5.87e-08	Similar to WCOR719.	Cofilin_ADF
Os10g0167250	2.88151	2.73e-09	5.95e-08	Similar to Cytochrome P450 CYP76H18.	p450
Os09g0281750	2.19059	2.75e-09	5.99e-08	Hypothetical protein.	-
Os04g0674700	1.52736	2.75e-09	5.99e-08	Similar to AMP-binding protein (Adenosine monophosphate binding protein 5 AMPBP5).	AMP-binding
Os06g0579100	2.83562	2.75e-09	6e-08	Conserved hypothetical protein.	-
Os07g0223766	1.83807	2.78e-09	6.05e-08	Hypothetical conserved gene.	-
Os07g0158800	1.98227	2.8e-09	6.1e-08	Protein of unknown function DUF266%2C plant family protein.	-
Os03g0744675	3.45888	2.82e-09	6.13e-08	Similar to WD-40 repeat family protein / beige-related.	-
Os01g0524700	1.26589	2.85e-09	6.2e-08	Armadillo-like helical domain containing protein.	-
Os06g0644350	3.64707	2.86e-09	6.21e-08	Non-protein coding transcript.	NB-ARC
Os01g0292250	3.77488	2.89e-09	6.26e-08	Non-protein coding transcript.	Pkinase
Os12g0528100	3.72227	2.92e-09	6.34e-08	Armadillo-like helical domain containing protein.	-
Os01g0522400	2.60267	2.94e-09	6.37e-08	Armadillo-like helical domain containing protein.	-
Os06g0129900	2.20689	2.94e-09	6.37e-08	Similar to Cytochrome P450 CYPD.	p450
Os02g0181900	1.26346	2.95e-09	6.38e-08	Similar to ClpB.	Clp_N
Os10g0363600	1.60786	3e-09	6.48e-08	Kelch-type beta propeller domain containing protein.	F-box
Os12g0245100	2.20687	3.07e-09	6.63e-08	Conserved hypothetical protein.	-
Os02g0598300	2.04303	3.1e-09	6.67e-08	Conserved hypothetical protein.	-
Os09g0499000	1.3727	3.1e-09	6.67e-08	SnRK1A protein kinase-interacting negative regulator%2C Repression of sugar/nutrient starvation signaling	-
Os04g0439400	2.74944	3.19e-09	6.88e-08	Similar to H0525C06.6 protein.	-
Os01g0155500	1.79514	3.29e-09	7.07e-08	Protein kinase%2C catalytic domain domain containing protein.	Pkinase_Tyr
Os04g0493100	1.4768	3.33e-09	7.16e-08	Basic helix-loop-helix dimerisation region bHLH domain containing protein.	-
Os06g0641550	8.15248	3.35e-09	7.2e-08	Non-protein coding transcript.	-
Os02g0165100	1.81832	3.52e-09	7.55e-08	Protein kinase%2C core domain containing protein.	Pkinase
Os01g0767900	1.69909	3.59e-09	7.66e-08	Similar to Ankyrin repeat BTB/POZ domain-containing protein.	-
Os02g0640500	4.85528	3.66e-09	7.81e-08	Lectin receptor-like kinase%2C Mediation of salt sensitivity%2C Regulation of ethylene homeostasis	Pkinase
Os10g0396666	1.80936	3.67e-09	7.83e-08	Hypothetical conserved gene.	-
Os02g0734300	1.53633	3.69e-09	7.85e-08	Similar to Nudix hydrolase 18%2C mitochondrial precursor (EC 3.6.1.-) (AtNUDT18).	NUDIX
Os01g0719125	1.44973	3.75e-09	7.98e-08	Hypothetical protein.	-
Os08g0351700	7.75519	3.76e-09	7.99e-08	Conserved hypothetical protein.	-
Os09g0508300	1.52004	3.88e-09	8.24e-08	Zinc finger%2C DHHC-type domain containing protein.	-
Os11g0183900	1.25439	3.89e-09	8.24e-08	Similar to Aspartic proteinase Asp1 precursor (EC 3.4.23.-) (OsAsp1) (Nucellin- like protein).	-
Os05g0522600	1.644	3.94e-09	8.35e-08	Leucine-rich repeat%2C plant specific containing protein.	-
Os02g0205500	3.09239	3.99e-09	8.44e-08	Similar to Fatty acid elongase 1.	-
Os04g0555300	2.00278	3.99e-09	8.45e-08	Similar to glycerol 3-phosphate permease.	MFS_1
novel.2704	1.5443	4.03e-09	8.5e-08	PF18052:Rx N-terminal domain|PF00931:NB-ARC domain	NB-ARC
Os05g0568000	1.47504	4.08e-09	8.59e-08	Similar to FAE1.	-
Os12g0580400	1.54033	4.09e-09	8.61e-08	Similar to neutral amino acid transport protein.	-
Os07g0537200	7.6887	4.18e-09	8.8e-08	Protein of unknown function DUF26 domain containing protein.	-
novel.1910	2.34248	4.22e-09	8.86e-08	PF10551:MULE transposase domain|PF03101:FAR1 DNA-binding domain	FAR1
novel.60	7.68167	4.28e-09	9e-08	-	-
Os02g0666500	3.64195	4.29e-09	9e-08	Similar to Cytochrome P450.	p450
Os01g0157900	1.07563	4.29e-09	9e-08	Protein of unknown function Cys-rich family protein.	-
Os05g0552800	2.06961	4.34e-09	9.09e-08	Conserved hypothetical protein.	-
Os01g0722300	3.17079	4.37e-09	9.14e-08	Myb transcription factor domain containing protein.	Myb_DNA-binding
Os01g0626400	3.45584	4.38e-09	9.16e-08	WRKY transcription factor%2C Control of flowering time and plant height	WRKY
Os11g0131900	2.64041	4.38e-09	9.16e-08	Similar to Arabinoxylan arabinofuranohydrolase isoenzyme AXAH-II.	-
Os01g0708350	1.55419	4.59e-09	9.57e-08	Non-protein coding transcript.	Pkinase
Os01g0708500	1.70343	4.59e-09	9.57e-08	Similar to lysine decarboxylase-like protein.	-
Os02g0740700	1.55023	4.63e-09	9.65e-08	Matrix metalloproteinase%2C Plant development%2C Symplastic apoplastic transport	PG_binding_1
Os02g0821900	1.42762	4.64e-09	9.67e-08	Conserved hypothetical protein.	-
novel.1990	3.64684	4.66e-09	9.69e-08	-	-
Os06g0159900	1.30912	4.66e-09	9.7e-08	Similar to Arm repeat containing protein.	U-box
Os01g0196300	2.14718	4.77e-09	9.91e-08	Basic helix-loop-helix (bHLH) transcription factor%2C Diterpenoid phytoalexin factor%2C Biosynthesis of diterpenoid phytoalexins%2C Stress response	HLH
Os06g0283100	3.20187	4.81e-09	9.98e-08	Similar to UDP-glycosyltransferase.	UDPGT
Os05g0136200	1.67812	4.83e-09	1e-07	Serine/threonine protein kinase domain containing protein.	Pkinase
Os04g0480700	6.53306	4.84e-09	1e-07	Cytochrome P450 family protein.	p450
Os04g0452000	1.49595	4.84e-09	1e-07	Similar to H0815C01.7 protein.	PP2C
novel.1489	2.21963	4.85e-09	1e-07	-	-
Os06g0275800	1.92389	4.96e-09	1.02e-07	Amino acid transporter%2C transmembrane domain containing protein.	Aa_trans
Os08g0205400	1.47773	4.99e-09	1.03e-07	Heavy metal transport/detoxification protein domain containing protein.	-
Os11g0671100	2.59457	5.1e-09	1.05e-07	Hypothetical protein.	-
Os02g0207900	4.05805	5.11e-09	1.05e-07	Similar to esterase/lipase/thioesterase family protein.	-
Os01g0237500	5.04431	5.12e-09	1.05e-07	NmrA-like family protein.	-
Os06g0101600	3.95409	5.12e-09	1.05e-07	Plastocyanin%2C chloroplast precursor.	-
Os04g0196600	1.87701	5.17e-09	1.06e-07	Glycosyltransferase AER61%2C uncharacterized domain containing protein.	-
Os03g0335200	2.08596	5.27e-09	1.08e-07	Similar to WRKY1 (WRKY transcription factor 17).	WRKY
Os03g0689688	4.4886	5.49e-09	1.12e-07	Hypothetical protein.	-
Os05g0253301	4.03494	5.57e-09	1.14e-07	Non-protein coding transcript.	-
Os04g0450600	2.1317	5.63e-09	1.15e-07	Similar to H0818E04.21 protein.	-
Os09g0536800	2.942	5.72e-09	1.17e-07	Hypothetical protein.	-
Os11g0686500	1.80887	5.83e-09	1.19e-07	NB-ARC domain containing protein.	NB-ARC
Os07g0162450	7.51127	5.86e-09	1.19e-07	Protein of unknown function DUF3778 domain containing protein.	-
Os08g0532400	1.80476	5.97e-09	1.21e-07	Similar to AT.I.24-7 protein.	-
Os07g0544800	2.38971	6.08e-09	1.23e-07	Similar to Oxygen-evolving enhancer protein 3-2%2C chloroplast precursor (OEE3) (16 kDa subunit of oxygen evolving system of photosystem II) (OEC 16 kDa subunit) (Ferredoxin-NADP reductase binding protein) (BP).	-
Os04g0460600	1.38148	6.38e-09	1.29e-07	Similar to H0219H12.10 protein.	NAM
Os01g0734000	2.70669	6.4e-09	1.29e-07	Similar to WRKY DNA binding protein.	WRKY
Os01g0347600	2.5796	6.44e-09	1.3e-07	Ervatamin B (EC 3.4.22.-) (ERV-B).	Peptidase_C1
Os03g0129300	3.91145	6.46e-09	1.3e-07	Similar to Glyceraldehyde-3-phosphate dehydrogenase (EC 1.2.1.13) (Fragment).	-
Os12g0639500	2.20469	6.54e-09	1.32e-07	ATPase%2C AAA-type%2C core domain containing protein.	AAA
Os06g0645901	1.86183	6.6e-09	1.33e-07	Similar to Transcription initiation factor TFIID subunit 1.	-
Os01g0750100	1.29016	6.61e-09	1.33e-07	Similar to WRKY transcription factor-like (WRKY transcription factor 13) (WRKY13).	WRKY
Os02g0819600	1.86167	6.66e-09	1.34e-07	Serine/threonine protein kinase-related domain containing protein.	Pkinase_Tyr
Os06g0557700	2.53317	6.7e-09	1.35e-07	Protein kinase%2C catalytic domain domain containing protein.	Pkinase
Os06g0238200	2.00194	6.76e-09	1.36e-07	Similar to ubiquitin-protein ligase.	U-box
Os09g0419600	3.26551	6.88e-09	1.38e-07	Zinc finger%2C RING-type domain containing protein.	IBR
Os02g0830801	2.19938	6.91e-09	1.38e-07	Similar to binding.	-
Os03g0201500	5.55856	7.18e-09	1.43e-07	Glycoside hydrolase%2C family 10 protein.	-
Os03g0862100	1.46851	7.3e-09	1.46e-07	Conserved hypothetical protein.	-
Os05g0489900	1.67055	7.46e-09	1.49e-07	Ca/calmodulin-dependent protein kinase%2C Calcium/calmodulin-dependent protein kinase%2C Bacterial and fungal symbioses%2C Common symbiosis signaling (SYM) pathway	Pkinase
Os04g0586500	1.91977	7.5e-09	1.49e-07	Malectin-like carbohydrate-binding domain domain containing protein.	-
Os07g0502200	1.64539	7.56e-09	1.5e-07	Multi antimicrobial extrusion protein MatE family protein.	MatE
Os01g0136400	1.57845	7.62e-09	1.52e-07	Protein kinase%2C core domain containing protein.	Pkinase
Os04g0388500	1.1464	7.65e-09	1.52e-07	Ankyrin domain containing protein.	TIG
Os07g0661550	2.11812	7.84e-09	1.56e-07	Similar to PHD finger family protein.	PHD
novel.1410	4.1702	7.85e-09	1.56e-07	-	-
Os11g0264300	1.92052	7.85e-09	1.56e-07	Similar to RWP-RK domain containing protein%2C expressed.	-
Os01g0908700	1.48107	7.92e-09	1.57e-07	Similar to Hnrpa2b1-prov protein.	-
Os03g0407900	1.71292	7.96e-09	1.58e-07	Similar to Serine/threonine protein kinase-like.	Pkinase_Tyr
Os03g0790700	2.95602	7.98e-09	1.58e-07	Aldehyde oxidase-2.	Fer2
Os02g0783700	4.99836	8e-09	1.58e-07	Similar to Lysine ketoglutarate reductase/saccharopine dehydrogenase.	-
Os05g0495900	1.89852	8.02e-09	1.58e-07	Similar to Beta-1%2C3-glucanase precursor (Fragment).	Glyco_hydro_17
Os09g0401000	2.39842	8.06e-09	1.59e-07	Myb factor.	Myb_DNA-binding
Os01g0550800	5.42645	8.39e-09	1.66e-07	Protein of unknown function DUF239%2C plant domain containing protein.	-
Os10g0101000	1.46976	8.41e-09	1.66e-07	Serine/threonine protein kinase domain containing protein.	Pkinase
Os09g0517900	2.51699	8.7e-09	1.71e-07	UDP-glucuronosyl/UDP-glucosyltransferase family protein.	UDPGT
Os02g0198700	2.98934	8.74e-09	1.72e-07	Similar to Subtilisin-like protease.	-
novel.2514	7.64631	8.8e-09	1.73e-07	PF00069:Protein kinase domain|PF07714:Protein tyrosine kinase	Pkinase
Os04g0118100	1.56245	8.8e-09	1.73e-07	Similar to H0613H07.3 protein.	Amidase
Os01g0871200	1.56275	8.81e-09	1.73e-07	Zinc finger%2C C2H2-type domain containing protein.	-
Os01g0364800	5.94494	8.83e-09	1.73e-07	Protein kinase%2C catalytic domain domain containing protein.	Pkinase
Os09g0468300	1.25291	8.88e-09	1.74e-07	Hypothetical conserved gene.	-
Os10g0528100	3.06066	9.12e-09	1.78e-07	Similar to Glutathione S-transferase GST 42 (EC 2.5.1.18) (Fragment).	GST_N
Os08g0562600	1.43837	9.13e-09	1.78e-07	C2 calcium-dependent membrane targeting domain containing protein.	C2
Os11g0588300	1.16157	9.2e-09	1.8e-07	Similar to Glutathione transferase AtGST 10 (EC 2.5.1.18).	GST_N
Os10g0135100	4.73731	9.29e-09	1.81e-07	NB-ARC domain containing protein.	NB-ARC
novel.2470	1.74657	9.3e-09	1.81e-07	PF08263:Leucine rich repeat N-terminal domain|PF13855:Leucine rich repeat|PF00069:Protein kinase domain|PF07714:Protein tyrosine kinase	Pkinase
Os01g0925700	2.051	9.6e-09	1.87e-07	Similar to predicted protein.	Pkinase
Os04g0634700	2.10313	9.75e-09	1.9e-07	Similar to Diacylglycerol kinase.	-
Os12g0470700	2.8617	9.85e-09	1.91e-07	ATPase%2C AAA-type%2C core domain containing protein.	AAA
Os12g0554100	2.85037	9.93e-09	1.92e-07	Conserved hypothetical protein.	-
Os08g0530300	2.02566	9.98e-09	1.93e-07	Exo70 exocyst complex subunit family protein.	Exo70
Os07g0642200	2.81209	1.02e-08	1.98e-07	Lipase%2C GDSL domain containing protein.	-
Os06g0707100	1.50878	1.04e-08	2e-07	Multi antimicrobial extrusion protein MatE family protein.	MatE
Os09g0274900	1.79823	1.06e-08	2.04e-07	Conserved hypothetical protein.	-
novel.345	2.16557	1.06e-08	2.05e-07	-	-
Os03g0195500	3.53632	1.08e-08	2.08e-07	Similar to Sulfate permease (Fragment).	Sulfate_transp
Os04g0616700	1.56293	1.09e-08	2.1e-07	Similar to H0525G02.12 protein.	Pkinase_Tyr
novel.877	2.95047	1.09e-08	2.1e-07	-	-
Os05g0463500	1.73006	1.1e-08	2.12e-07	PWWP domain containing protein.	PWWP
Os10g0442532	1.82279	1.11e-08	2.14e-07	Hypothetical gene.	-
Os01g0934100	1.31042	1.12e-08	2.14e-07	C2 calcium-dependent membrane targeting domain containing protein.	C2
Os11g0209700	1.63034	1.13e-08	2.17e-07	Conserved hypothetical protein.	-
Os04g0634800	2.61308	1.14e-08	2.19e-07	Similar to H0315F07.8 protein.	-
Os08g0109800	1.56272	1.16e-08	2.21e-07	Regulator of chromosome condensation/beta-lactamase-inhibitor protein II domain containing protein.	Pkinase
Os01g0827600	1.65331	1.17e-08	2.24e-07	Exo70 exocyst complex subunit family protein.	Exo70
Os04g0552000	8.3889	1.19e-08	2.27e-07	Barwin-related endoglucanase domain containing protein.	-
Os06g0338700	4.47325	1.19e-08	2.27e-07	Similar to Primary amine oxidase.	-
Os06g0255100	2.08724	1.22e-08	2.32e-07	2OG-Fe(II) oxygenase domain containing protein.	2OG-FeII_Oxy
Os12g0143900	1.12815	1.22e-08	2.33e-07	Similar to Long chain acyl-CoA synthetase 6 (EC 6.2.1.3).	AMP-binding
Os06g0249350	7.51629	1.24e-08	2.36e-07	Conserved hypothetical protein.	-
Os04g0608500	1.37114	1.24e-08	2.36e-07	Similar to 26S proteasome subunit RPN2a.	-
Os07g0181700	1.34626	1.24e-08	2.36e-07	Guanylate-binding protein family protein.	-
Os02g0741500	2.25945	1.24e-08	2.37e-07	Ribbon-helix-helix domain containing protein.	-
Os08g0108700	2.17861	1.25e-08	2.37e-07	Glycolipid transfer protein domain domain containing protein.	-
Os11g0661800	2.63974	1.28e-08	2.43e-07	Concanavalin A-like lectin/glucanase domain containing protein.	-
Os01g0916400	1.3969	1.3e-08	2.47e-07	Similar to Selenium binding protein.	-
novel.894	3.47336	1.31e-08	2.48e-07	PF00931:NB-ARC domain|PF18052:Rx N-terminal domain	NB-ARC
Os05g0126400	1.90346	1.33e-08	2.51e-07	Conserved hypothetical protein.	-
Os09g0550600	4.3176	1.33e-08	2.51e-07	Similar to S-locus receptor-like kinase RLK14.	B_lectin
Os02g0712700	1.85568	1.33e-08	2.52e-07	Concanavalin A-like lectin/glucanase domain containing protein.	Pkinase_Tyr
Os06g0603000	1.70166	1.34e-08	2.52e-07	Heme-oxygenase%2C Phytochrome chromophore biosynthesis%2C Nitric oxide- and auxin-induced lateral root formation	-
Os03g0300600	1.66732	1.37e-08	2.58e-07	Similar to Chaperone protein dnaJ.	DnaJ
Os05g0231100	5.14223	1.37e-08	2.58e-07	Hypothetical conserved gene.	Pkinase
Os01g0202500	3.31816	1.38e-08	2.59e-07	Similar to B-box zinc finger family protein.	zf-B_box
Os09g0544000	1.9877	1.38e-08	2.59e-07	Transferase family protein.	-
Os06g0113150	1.9382	1.38e-08	2.6e-07	Similar to GSL8 (GLUCAN SYNTHASE-LIKE 8)%3B 1%2C3-beta-glucan synthase/ transferase%2C transferring glycosyl groups.	-
Os12g0620733	4.53583	1.39e-08	2.6e-07	Hypothetical protein.	-
Os07g0159600	5.54274	1.43e-08	2.67e-07	Similar to RING-H2 finger protein ATL2I.	-
Os07g0466000	8.29383	1.45e-08	2.71e-07	Conserved hypothetical protein.	-
Os04g0581000	2.50296	1.48e-08	2.77e-07	Similar to Flavanone 3-hydroxylase (Fragment).	2OG-FeII_Oxy
Os04g0614600	1.6905	1.49e-08	2.78e-07	Similar to Viroid RNA-binding protein (Fragment).	Aminotran_3
Os08g0169600	1.50719	1.49e-08	2.79e-07	RNA polymerase II transcription factor SIII%2C subunit A domain containing protein.	Elongin_A
Os08g0424700	1.49161	1.55e-08	2.89e-07	NB-ARC domain containing protein.	NB-ARC
Os02g0782900	1.67138	1.58e-08	2.94e-07	Conserved hypothetical protein.	-
Os04g0630800	1.63944	1.59e-08	2.95e-07	Similar to Anthocyanidin reductase.	Epimerase
Os11g0666200	1.30064	1.59e-08	2.95e-07	Similar to Protein kinase domain containing protein.	Pkinase
Os06g0146250	2.47101	1.6e-08	2.97e-07	Similar to WRKY transcription factor 73.	WRKY
Os01g0348900	2.75717	1.61e-08	2.99e-07	SalT gene product (Salt-induced protein).	-
novel.2714	2.9381	1.64e-08	3.03e-07	PF00069:Protein kinase domain|PF07714:Protein tyrosine kinase	Pkinase
Os09g0545300	2.85131	1.68e-08	3.1e-07	SAUR family protein%2C Negative regulator of auxin synthesis and transport	Auxin_inducible
Os08g0410500	1.88068	1.69e-08	3.12e-07	Similar to carbohydrate transporter/ sugar porter/ transporter.	MFS_1
Os02g0802400	1.36403	1.71e-08	3.16e-07	Similar to calcineurin subunit B.	-
Os01g0704300	1.37655	1.72e-08	3.17e-07	Conserved hypothetical protein.	-
Os09g0538400	1.05299	1.76e-08	3.23e-07	Similar to P-type R2R3 Myb protein (Fragment).	Myb_DNA-binding
Os01g0713200	3.19196	1.78e-08	3.28e-07	Similar to Beta-glucanase.	Glyco_hydro_17
novel.1890	1.4164	1.79e-08	3.29e-07	-	-
Os03g0764250	2.59318	1.83e-08	3.36e-07	Hypothetical gene.	-
Os01g0966000	1.35692	1.85e-08	3.39e-07	Similar to Plasma membrane H+-ATPase (EC 3.6.1.3).	Hydantoinase_B
Os09g0426000	1.96262	1.88e-08	3.44e-07	Protein of unknown function DUF6%2C transmembrane domain containing protein.	DUF6
Os07g0170100	1.45324	1.9e-08	3.47e-07	Similar to Branched chain alpha-keto acid dehydrogenase E1 beta subunit.	-
Os05g0487300	1.95099	1.91e-08	3.49e-07	Conserved hypothetical protein.	-
Os05g0596500	1.59358	1.92e-08	3.5e-07	Similar to RING-H2 finger protein ATL3I (YGHL1-C3HC4 RING fusion protein).	-
Os05g0593550	1.95624	1.95e-08	3.55e-07	Hypothetical conserved gene.	-
Os03g0360700	1.10134	1.97e-08	3.59e-07	Similar to Protein-methionine-S-oxide reductase%2C PilB family.	-
Os03g0327800	2.32741	1.97e-08	3.6e-07	NAC Family transcriptional activator%2C Abiotic stress response%2C Positive regulator of leaf senescence	NAM
Os08g0542000	1.71489	1.98e-08	3.61e-07	Similar to Methionine aminopeptidase.	Peptidase_M24
Os07g0631050	1.67659	2.01e-08	3.67e-07	Hypothetical conserved gene.	-
novel.1458	1.96191	2.02e-08	3.67e-07	PF18052:Rx N-terminal domain|PF00931:NB-ARC domain	NB-ARC
Os11g0226966	2.04793	2.03e-08	3.7e-07	Hypothetical conserved gene.	-
Os03g0334200	2.10901	2.05e-08	3.72e-07	Protein of unknown function DUF3133 domain containing protein.	-
Os03g0830200	5.65286	2.06e-08	3.74e-07	Protein of unknown function Cys-rich family protein.	-
Os05g0246300	7.45696	2.07e-08	3.75e-07	Barwin-related endoglucanase domain containing protein.	-
Os10g0370400	2.79739	2.07e-08	3.75e-07	Similar to NB-ARC domain containing protein.	NB-ARC
Os03g0809100	1.50589	2.07e-08	3.75e-07	Major facilitator superfamily protein.	MFS_1
Os05g0137400	1.26155	2.09e-08	3.78e-07	Similar to Aspartic protease precursor.	Asp
Os01g0316900	1.31548	2.11e-08	3.81e-07	Conserved hypothetical protein.	-
Os12g0198900	7.00705	2.11e-08	3.82e-07	Similar to NB-ARC domain containing protein.	NB-ARC
Os01g0575200	1.33741	2.14e-08	3.88e-07	Helix-loop-helix DNA-binding domain containing protein.	HLH
Os02g0313700	1.14599	2.18e-08	3.94e-07	Similar to Synaptotagmin C (Synaptic vesicle protein O-p65-C).	C2
Os07g0429700	2.63189	2.19e-08	3.95e-07	Similar to Thionin-like peptide.	-
novel.820	4.41565	2.22e-08	3.99e-07	PF13520:Amino acid permease	-
Os04g0388700	2.51727	2.23e-08	4.02e-07	Similar to OSIGBa0096P03.3 protein.	-
Os04g0481100	1.87879	2.24e-08	4.03e-07	Similar to H0510A06.3 protein.	-
Os07g0452500	1.03669	2.26e-08	4.06e-07	ORMDL family protein.	-
novel.1140	1.62826	2.26e-08	4.07e-07	PF13872:P-loop containing NTP hydrolase pore-1	-
Os03g0758551	2.17161	2.28e-08	4.1e-07	Hypothetical conserved gene.	-
Os01g0261200	1.12249	2.29e-08	4.11e-07	No apical meristem (NAM) protein domain containing protein.	-
Os04g0489600	1.58959	2.3e-08	4.12e-07	Helix-loop-helix DNA-binding domain containing protein.	HLH
Os02g0578300	1.89763	2.3e-08	4.13e-07	Similar to H0815C01.4 protein.	UDPGT
Os06g0554700	1.51384	2.34e-08	4.2e-07	Similar to kinesin motor protein-related.	Kinesin
Os02g0753800	1.37091	2.36e-08	4.23e-07	Calcium-binding protein%2C Annexin%2C Heat and drought stress tolerance	-
Os07g0683600	1.7771	2.41e-08	4.32e-07	Similar to Osr40c1 protein.	-
Os11g0303300	3.71299	2.45e-08	4.39e-07	Similar to O-methyltransferase.	-
Os11g0130400	1.50299	2.47e-08	4.41e-07	Harpin-induced 1 domain containing protein.	-
Os04g0679000	1.48063	2.54e-08	4.52e-07	Similar to H0801D08.9 protein.	Sugar_tr
Os02g0832400	1.73151	2.54e-08	4.52e-07	Similar to Callose synthase 1 catalytic subunit.	DUF605
Os03g0757000	1.90454	2.54e-08	4.52e-07	UDP-glucuronosyl/UDP-glucosyltransferase domain containing protein.	UDPGT
Os05g0557400	1.63245	2.57e-08	4.56e-07	Membrane attack complex component/perforin/complement C9 family protein.	-
Os01g0928800	1.17363	2.57e-08	4.57e-07	Similar to Serine palmitoyltransferase.	Aminotran_1_2
Os04g0205101	5.02731	2.6e-08	4.61e-07	Hypothetical protein.	-
Os10g0527400	2.61826	2.68e-08	4.76e-07	Similar to Tau class GST protein 3.	GST_C
Os07g0187000	3.98465	2.72e-08	4.82e-07	Conserved hypothetical protein.	-
Os11g0637501	1.41306	2.75e-08	4.88e-07	Similar to membrane protein.	-
Os06g0682900	1.16744	2.75e-08	4.88e-07	Heat stress associated protein%2C Long-term acquired thermotolerance	ComA
Os12g0578300	1.68518	2.83e-08	5e-07	Calmodulin-binding%2C plant family protein.	-
Os01g0629600	3.09166	2.85e-08	5.03e-07	Peptidase S10%2C serine carboxypeptidase family protein.	Peptidase_S10
novel.2297	2.41857	2.85e-08	5.04e-07	-	-
Os02g0796750	2.81306	2.95e-08	5.2e-07	Non-protein coding transcript.	-
Os09g0522200	1.77842	2.98e-08	5.25e-07	DRE-binding protein 1A.	AP2
Os05g0464001	2.45144	3.04e-08	5.35e-07	Conserved hypothetical protein.	-
Os02g0582800	2.02997	3.05e-08	5.37e-07	Conserved hypothetical protein.	-
Os09g0551000	6.01594	3.06e-08	5.38e-07	Protein kinase%2C catalytic domain domain containing protein.	B_lectin
Os03g0317000	1.64656	3.07e-08	5.39e-07	Similar to High-glucose-regulated protein 8-like.	YTH
Os08g0298700	3.42176	3.08e-08	5.4e-07	Similar to male sterility protein 2.	Sterile
Os11g0305300	2.54568	3.11e-08	5.46e-07	Hypothetical gene.	-
Os02g0161900	1.1677	3.14e-08	5.5e-07	Similar to polyubiquitin containing 7 ubiquitin monomers.	ubiquitin
Os01g0766200	1.50886	3.17e-08	5.55e-07	Similar to RING finger protein 5.	zf-C3HC4
Os01g0667600	1.68781	3.17e-08	5.55e-07	Similar to GTP-binding protein.	Ras
Os01g0841700	2.49214	3.2e-08	5.61e-07	Similar to Isoform ERG1b of Elicitor-responsive protein 1.	C2
Os03g0310400	1.27206	3.24e-08	5.67e-07	Crotonase%2C core domain containing protein.	ECH
Os03g0129100	1.18595	3.29e-08	5.75e-07	Seven transmembrane protein MLO2.	-
Os06g0619000	1.76393	3.34e-08	5.82e-07	NB-ARC domain containing protein.	NB-ARC
Os06g0641066	2.04301	3.38e-08	5.9e-07	Hypothetical protein.	p450
Os08g0332800	2.35516	3.41e-08	5.93e-07	Similar to F7O18.23 protein (SWP1) (Struwwelpeter 1 protein).	-
novel.1354	2.75949	3.41e-08	5.94e-07	PF00847:AP2 domain	AP2
Os07g0483500	1.78395	3.41e-08	5.94e-07	Similar to Phosphoribosyltransferase (Fragment).	C2
Os02g0682500	1.44226	3.41e-08	5.94e-07	Similar to TRANSPARENT TESTA GLABRA 1 protein (TTG1 protein).	-
Os11g0260100	1.59977	3.46e-08	6.02e-07	SAM dependent carboxyl methyltransferase family protein.	-
Os01g0721300	3.87054	3.49e-08	6.06e-07	Similar to cDNA clone:J013002N02%2C full insert sequence.	NB-ARC
Os06g0113800	7.58196	3.51e-08	6.09e-07	Similar to Kinetechore (Skp1p-like) protein-like.	Skp1
Os04g0650000	1.03692	3.6e-08	6.25e-07	Similar to Oryzain alpha chain precursor (EC 3.4.22.-).	Peptidase_C1
Os01g0269100	1.31001	3.61e-08	6.26e-07	Similar to Rab proteins geranylgeranyltransferase component A 2 (Rab escort protein 2) (REP-2) (Choroideraemia-like protein).	-
Os03g0719900	2.61718	3.63e-08	6.29e-07	Similar to Peptide transporter 1.	-
Os01g0748600	1.02439	3.64e-08	6.3e-07	Similar to Protein kinase family protein.	Pkinase_Tyr
Os03g0297000	1.34352	3.65e-08	6.31e-07	Protein of unknown function DUF538 family protein.	-
Os06g0331300	1.49062	3.65e-08	6.31e-07	WD40 repeat domain containing protein.	-
Os05g0198400	1.82703	3.66e-08	6.32e-07	Similar to Zinc transporter 4%2C chloroplast precursor (ZRT/IRT-like protein 4).	-
Os01g0959100	7.54281	3.76e-08	6.48e-07	Similar to Abscisic stress ripening protein 1.	-
Os05g0103300	1.6151	3.78e-08	6.52e-07	Similar to AT.I.24-5 protein (Fragment).	-
Os01g0155000	2.6241	3.79e-08	6.52e-07	Alpha/beta hydrolase fold-3 domain containing protein.	Abhydrolase_3
Os02g0291000	1.14747	3.81e-08	6.56e-07	Calcineurin B (Fragment).	-
Os03g0648600	2.62315	3.82e-08	6.58e-07	Similar to Zinc finger%2C C3HC4 type family protein%2C expressed.	-
Os11g0106400	1.53435	3.85e-08	6.62e-07	Similar to Ubiquitin-activating enzyme E1 2.	-
Os01g0168100	1.89216	3.85e-08	6.62e-07	KIP1-like domain containing protein.	-
Os12g0105800	2.32197	3.89e-08	6.68e-07	Tyrosine protein kinase domain containing protein.	Pkinase_Tyr
Os10g0124100	1.57557	3.95e-08	6.77e-07	Conserved hypothetical protein.	-
Os07g0558400	3.84295	4.08e-08	7e-07	Similar to Chlorophyll a/b-binding protein CP29 precursor.	-
Os08g0107400	1.45308	4.16e-08	7.12e-07	Similar to GDP-mannose transporter.	-
Os08g0500800	1.28032	4.19e-08	7.17e-07	WLM domain containing protein.	-
Os11g0640500	3.846	4.21e-08	7.19e-07	Protein of unknown function DUF594 domain containing protein.	-
Os12g0512100	2.17266	4.23e-08	7.22e-07	Sugar/inositol transporter domain containing protein.	Sugar_tr
novel.25	7.78761	4.27e-08	7.28e-07	PF00112:Papain family cysteine protease|PF08246:Cathepsin propeptide inhibitor domain (I29)	Peptidase_C1
Os10g0524400	1.15866	4.35e-08	7.4e-07	Similar to Phospholipase D beta 2.	-
Os06g0200800	2.05715	4.35e-08	7.41e-07	Conserved hypothetical protein.	-
Os09g0471800	3.2137	4.36e-08	7.42e-07	Similar to WAK80 - OsWAK receptor-like protein kinase.	-
Os10g0400100	1.12538	4.38e-08	7.45e-07	Methionyl-tRNA synthetase%2C class Ia domain containing protein.	-
novel.2186	2.09256	4.48e-08	7.61e-07	PF03106:WRKY DNA -binding domain	WRKY
novel.549	2.20438	4.51e-08	7.66e-07	-	-
Os01g0781200	1.25703	4.51e-08	7.66e-07	Similar to Rust resistance protein.	NB-ARC
Os10g0523700	1.53915	4.52e-08	7.66e-07	Prephenate dehydratase domain containing protein.	-
Os07g0543500	2.00636	4.57e-08	7.75e-07	Armadillo-like helical domain containing protein.	-
Os11g0540100	1.10745	4.59e-08	7.77e-07	Similar to Xaa-Pro aminopeptidase 2 (EC 3.4.11.9).	Peptidase_M24
Os05g0278500	1.67696	4.6e-08	7.79e-07	Transferase family protein.	-
Os12g0277900	2.31168	4.64e-08	7.84e-07	Hypothetical conserved gene.	-
Os06g0623600	1.25291	4.72e-08	7.98e-07	Similar to Cinnamoyl-CoA reductase (EC 1.2.1.44).	Epimerase
Os01g0810800	3.2538	4.79e-08	8.08e-07	Hypothetical conserved gene.	Pkinase_Tyr
Os07g0127500	6.49437	4.85e-08	8.19e-07	Similar to PR-1a pathogenesis related protein (Hv-1a) precursor.	SCP
Os05g0224900	1.61141	4.92e-08	8.28e-07	Similar to Cytosine-specific methyltransferase.	-
Os12g0640600	1.01549	4.92e-08	8.28e-07	Similar to Carotenoid cleavage dioxygenase (Fragment).	RPE65
Os03g0170400	1.41589	4.92e-08	8.29e-07	Similar to serine/threonine-protein kinase NAK.	-
Os09g0544900	1.16611	4.95e-08	8.33e-07	MaoC-like dehydratase domain containing protein.	-
Os09g0513600	1.33686	5e-08	8.4e-07	Similar to predicted protein.	Pkinase_Tyr
Os04g0627300	1.89394	5.04e-08	8.45e-07	Similar to H0303G06.2 protein.	-
novel.1379	2.23071	5.05e-08	8.46e-07	-	-
Os08g0128300	1.57234	5.07e-08	8.5e-07	Similar to Actin-like protein 3 (Actin-related protein 3).	Actin
Os03g0187600	1.3356	5.09e-08	8.52e-07	GRAM domain containing protein.	GRAM
Os08g0168400	7.34472	5.11e-08	8.55e-07	Similar to Sesquiterpene synthase.	-
Os03g0205400	1.25088	5.17e-08	8.63e-07	Similar to XPG I-region family protein%2C expressed.	XPG_I
novel.1085	7.72412	5.2e-08	8.68e-07	PF07714:Protein tyrosine kinase|PF13947:Wall-associated receptor kinase galacturonan-binding|PF00069:Protein kinase domain	Pkinase_Tyr
Os05g0408300	1.14205	5.25e-08	8.76e-07	Similar to Lipase.	-
Os10g0496900	3.52525	5.32e-08	8.87e-07	NADPH: protochlorophyllide oxidoreductase%2C Chlorophyll synthesis	adh_short
Os08g0202300	2.55708	5.42e-08	9.02e-07	Conserved hypothetical protein.	-
Os04g0545700	4.4398	5.44e-08	9.03e-07	Transferase family protein.	-
Os09g0328600	5.14924	5.44e-08	9.03e-07	Hypothetical conserved gene.	-
Os05g0472400	2.16579	5.44e-08	9.03e-07	Similar to Zinc transporter 9.	-
Os02g0823100	1.31979	5.45e-08	9.04e-07	Similar to Plasma membrane intrinsic protein (Plasma membrane integral protein ZmPIP1-5).	-
Os02g0220000	4.59967	5.49e-08	9.09e-07	Similar to cytokinin oxidase1.	FAD_binding_4
Os09g0481200	2.26795	5.51e-08	9.13e-07	Similar to photosystem I reaction center subunit V.	-
Os08g0100400	1.33594	5.52e-08	9.13e-07	Zinc finger%2C RING-CH-type domain containing protein.	-
Os03g0667100	1.85932	5.56e-08	9.2e-07	Ankyrin domain containing protein.	-
Os12g0194100	1.47698	5.56e-08	9.2e-07	Conserved hypothetical protein.	-
Os06g0644400	2.3829	5.57e-08	9.2e-07	Non-protein coding transcript.	-
Os04g0616300	1.57047	5.58e-08	9.22e-07	Similar to H0525G02.10 protein.	Pkinase
Os07g0663800	2.75308	5.58e-08	9.22e-07	Similar to Oxidoreductase%2C short chain dehydrogenase/reductase family protein%2C expressed.	-
Os12g0133400	2.18122	5.63e-08	9.29e-07	4'-phosphopantetheinyl transferase domain containing protein.	ACPS
Os04g0127200	1.32654	5.68e-08	9.36e-07	Hypothetical conserved gene.	Peptidase_S8
Os03g0401100	2.71221	5.69e-08	9.36e-07	Similar to Protein kinase domain containing protein%2C expressed.	-
Os06g0708700	2.04175	5.76e-08	9.47e-07	Similar to Nodulin-like protein.	-
Os05g0501600	2.36791	5.8e-08	9.52e-07	Leucine-rich repeat%2C typical subtype containing protein.	-
Os08g0406150	2.94329	5.86e-08	9.61e-07	Non-protein coding transcript.	-
Os01g0364100	1.64374	5.87e-08	9.63e-07	Similar to OSIGBa0145M07.8 protein.	EGF_CA
Os03g0219300	2.09906	5.95e-08	9.75e-07	Similar to Tubulin alpha-2 chain (Alpha-2 tubulin).	Tubulin
Os11g0159000	1.54756	5.98e-08	9.81e-07	Phox-associated domain domain containing protein.	-
Os06g0701300	1.11317	6.03e-08	9.87e-07	Beta-lactamase family protein.	ABC1
Os10g0553300	1.37742	6.04e-08	9.88e-07	Similar to Trehalose-6-phosphate phosphatase.	-
Os01g0216400	5.41298	6.06e-08	9.91e-07	Lipase%2C GDSL domain containing protein.	Lipase_GDSL
Os06g0149900	1.89519	6.07e-08	9.92e-07	Similar to Cysteine synthase (EC 4.2.99.8).	PALP
Os12g0105850	1.78919	6.19e-08	1.01e-06	Hypothetical protein.	-
Os04g0518200	1.17316	6.25e-08	1.02e-06	Conserved hypothetical protein.	-
Os08g0520550	1.95389	6.41e-08	1.04e-06	Similar to Auxin response factor 21.	Auxin_resp
Os12g0128700	2.47703	6.51e-08	1.06e-06	Similar to Arabinoxylan arabinofuranohydrolase isoenzyme AXAH-II.	-
Os11g0474800	2.03673	6.52e-08	1.06e-06	Similar to Isoform 2 of Stemar-13-ene synthase.	-
Os03g0704901	1.29073	6.53e-08	1.06e-06	Non-protein coding transcript.	-
Os10g0533200	1.62281	6.65e-08	1.08e-06	NAD(P)-binding domain containing protein.	OCD_Mu_crystall
Os02g0707100	1.45081	6.66e-08	1.08e-06	Similar to Monodehydroascorbate reductase%2C seedling isozyme (EC 1.6.5.4) (MDAR seedling) (Ascorbate free radical reductase seedling) (AFR reductase seedling).	Pyr_redox_2
Os07g0661600	1.05052	6.68e-08	1.08e-06	Similar to RNA-binding protein-like protein.	-
Os05g0479700	1.49389	6.69e-08	1.08e-06	NB-ARC domain containing protein.	NB-ARC
Os12g0568100	7.21846	6.72e-08	1.09e-06	Similar to Zinc knuckle family protein%2C expressed.	-
Os06g0102800	1.54875	6.73e-08	1.09e-06	SNF2-related domain containing protein.	SNF2_N
novel.2647	3.87133	6.73e-08	1.09e-06	-	-
novel.2322	4.05084	6.74e-08	1.09e-06	-	-
Os03g0223550	2.42856	6.83e-08	1.1e-06	Non-protein coding transcript.	-
Os02g0134300	1.70565	6.86e-08	1.11e-06	Protein of unknown function DUF701%2C zinc-binding putative family protein.	-
Os01g0182832	2.77319	7.09e-08	1.14e-06	Hypothetical conserved gene.	-
novel.2327	4.56591	7.12e-08	1.14e-06	-	-
Os05g0579300	2.01324	7.21e-08	1.16e-06	Homeodomain-related domain containing protein.	ZF-HD_dimer
Os12g0179800	1.35802	7.25e-08	1.16e-06	NAD-dependent histone deacetylase%2C silent information regulator Sir2 domain containing protein.	SIR2
novel.2697	2.83356	7.41e-08	1.19e-06	-	-
Os05g0501001	7.19876	7.42e-08	1.19e-06	Hypothetical gene.	-
novel.2203	1.76946	7.45e-08	1.19e-06	-	-
Os01g0743100	1.51266	7.47e-08	1.2e-06	IQ motif%2C EF-hand binding site domain containing protein.	-
novel.451	4.70008	7.53e-08	1.21e-06	PF00069:Protein kinase domain	Pkinase
Os04g0358000	1.57599	7.69e-08	1.23e-06	Similar to OSIGBa0104J13.1 protein.	ADH_N
Os01g0555200	1.87801	7.69e-08	1.23e-06	Asp/Glu racemase family protein.	Asp_Glu_race
Os09g0467400	1.62371	7.74e-08	1.24e-06	Protein of unknown function DUF6%2C transmembrane domain containing protein.	-
Os02g0819300	1.51236	7.83e-08	1.25e-06	Hypothetical conserved gene.	PUF
Os05g0470000	1.54361	7.87e-08	1.25e-06	Domain of unknown function DUF231%2C plant domain containing protein.	-
Os03g0808600	1.13848	7.92e-08	1.26e-06	Similar to Calcium-dependent protein kinase.	Pkinase
Os10g0205802	3.05518	7.92e-08	1.26e-06	Conserved hypothetical protein.	-
Os01g0827300	3.05174	7.97e-08	1.27e-06	Putative laccase precursor%2C Abiotic stress response	-
Os06g0253100	2.28764	8.05e-08	1.28e-06	Heat shock protein Hsp20 domain containing protein.	-
Os08g0478000	2.57211	8.17e-08	1.3e-06	Similar to mucin-2.	-
Os12g0596800	1.88034	8.33e-08	1.32e-06	Zinc finger%2C LIM-type domain containing protein.	LIM
Os04g0460350	1.76672	8.55e-08	1.36e-06	Similar to predicted protein.	-
Os02g0802500	2.16726	8.62e-08	1.37e-06	Similar to H(+)-translocating (Pyrophosphate-ENERGIZED) inorganic pyrophosphatase beta-1 polypeptide (EC 3.6.1.1) (Fragment).	-
Os02g0532300	2.56842	8.65e-08	1.37e-06	Alpha/beta hydrolase fold-1 domain containing protein.	-
Os08g0377500	2.40671	8.8e-08	1.39e-06	Protein of unknown function DUF599 family protein.	-
Os02g0597200	2.56014	8.86e-08	1.4e-06	Conserved hypothetical protein.	-
Os12g0438600	2.77282	8.93e-08	1.41e-06	Similar to chloride channel protein.	-
Os03g0270800	3.98423	9.15e-08	1.44e-06	Conserved hypothetical protein.	-
Os03g0115800	11.0988	9.16e-08	1.45e-06	Conserved hypothetical protein.	-
Os08g0170200	2.81449	9.18e-08	1.45e-06	Disease resistance protein domain containing protein.	NB-ARC
Os01g0850550	4.15818	9.2e-08	1.45e-06	Similar to Laccase-6.	-
Os05g0446600	2.13531	9.42e-08	1.48e-06	Similar to DNA glycosylase/lyase 701.	-
Os10g0471300	1.60021	9.48e-08	1.49e-06	Similar to Cyanate lyase (CYN).	Cyanate_lyase
Os11g0160300	2.53471	9.65e-08	1.51e-06	Protein kinase%2C core domain containing protein.	Pkinase
Os08g0113300	1.24163	9.82e-08	1.54e-06	Similar to STIP1 homology and U box-containing protein 1.	-
Os01g0706600	2.5659	9.84e-08	1.54e-06	Conserved hypothetical protein.	-
Os02g0763200	1.80453	9.95e-08	1.55e-06	Similar to Galactoside 2-alpha-L-fucosyltransferase (EC 2.4.1.69) (Xyloglucan alpha-(1%2C2)-fucosyltransferase) (AtFUT1).	-
Os10g0444700	2.31211	9.96e-08	1.56e-06	Similar to Phosphate transporter 6.	Sugar_tr
Os07g0622200	1.05319	9.99e-08	1.56e-06	3-Deoxy-D-arabino-heptulosonate 7-phosphate synthase%2C Chorismate biosynthesis	-
Os11g0171300	2.75359	1.03e-07	1.6e-06	Fructose-bisphosphate aldolase%2C chloroplast precursor (EC 4.1.2.13) (ALDP).	-
Os03g0351300	1.69653	1.03e-07	1.61e-06	Similar to beta-amylase.	-
Os01g0533850	7.21119	1.04e-07	1.62e-06	Non-protein coding transcript.	-
Os11g0616100	7.17417	1.04e-07	1.62e-06	Similar to Protein kinase domain containing protein%2C expressed.	Pkinase
Os10g0554050	1.36749	1.05e-07	1.64e-06	Non-protein coding transcript.	-
Os01g0638600	1.39943	1.06e-07	1.64e-06	UDP-glucose-dependent glycosyltransferase	UDPGT
Os12g0595800	1.76432	1.06e-07	1.64e-06	Similar to cDNA clone:J023098M23%2C full insert sequence.	Pkinase
Os04g0650900	2.03882	1.08e-07	1.68e-06	Similar to Alpha-N-acetylglucosaminidase.	-
Os08g0239000	2.41345	1.11e-07	1.73e-06	Complex 1 LYR protein family protein.	-
Os05g0272200	1.67776	1.13e-07	1.75e-06	Similar to F20D23.27 protein.	-
Os05g0431700	2.11651	1.14e-07	1.76e-06	Similar to peptide transporter PTR2-B.	-
Os08g0476900	4.91293	1.15e-07	1.77e-06	Similar to Patatin-like protein 1.	-
Os07g0577600	3.78372	1.15e-07	1.78e-06	Similar to Chlorophyll a-b binding protein.	-
Os11g0441900	4.48903	1.18e-07	1.81e-06	Protein kinase%2C core domain containing protein.	Pkinase_Tyr
Os08g0556500	1.92903	1.18e-07	1.81e-06	Similar to predicted protein.	-
Os05g0495300	1.02242	1.18e-07	1.81e-06	Conserved hypothetical protein.	-
Os08g0104600	4.60199	1.18e-07	1.82e-06	Ferredoxin I%2C chloroplast precursor (Anti-disease protein 1).	Fer2
Os09g0553900	2.97694	1.19e-07	1.83e-06	Conserved hypothetical protein.	-
Os10g0490900	3.13914	1.19e-07	1.83e-06	Similar to Secretory protein.	-
Os10g0395200	1.68872	1.19e-07	1.83e-06	Conserved hypothetical protein.	-
Os09g0569100	1.24446	1.22e-07	1.88e-06	Haloacid dehalogenase-like hydrolase domain containing protein.	-
Os02g0201300	1.69443	1.22e-07	1.88e-06	Conserved hypothetical protein.	-
Os02g0767800	3.21803	1.23e-07	1.89e-06	Similar to DNA binding protein.	AP2
Os07g0274100	1.54506	1.23e-07	1.89e-06	Metallophosphoesterase domain containing protein.	Metallophos
novel.1870	1.93731	1.24e-07	1.9e-06	-	-
Os02g0512000	1.89297	1.25e-07	1.91e-06	Auxin responsive SAUR protein family protein.	Auxin_inducible
Os04g0518600	1.75695	1.26e-07	1.92e-06	Similar to OSIGBa0102I15.5 protein.	-
Os06g0251100	6.29822	1.26e-07	1.93e-06	Membrane attack complex component/perforin (MACPF) domain domain containing protein.	-
Os02g0616800	2.15544	1.29e-07	1.97e-06	Ribosome-inactivating protein domain containing protein.	-
Os05g0563900	1.70513	1.3e-07	1.98e-06	Hypothetical gene.	-
novel.1229	3.58846	1.31e-07	1.99e-06	-	-
Os05g0205050	2.08668	1.31e-07	2e-06	Isoform 2 of Aquaporin NIP1-3.	-
novel.1615	7.81692	1.33e-07	2.02e-06	-	-
Os05g0179800	1.44694	1.33e-07	2.02e-06	Similar to BRI1-KD interacting protein 128 (Fragment).	-
Os05g0529200	1.16478	1.34e-07	2.03e-06	Crotonase%2C core domain containing protein.	ECH
Os01g0121700	1.04141	1.34e-07	2.04e-06	ABC transporter-like domain containing protein.	ABC_tran
Os06g0199700	1.81752	1.36e-07	2.06e-06	Hypothetical conserved gene.	-
Os01g0852000	1.66556	1.36e-07	2.06e-06	Hypothetical protein.	-
Os01g0223500	1.45273	1.37e-07	2.07e-06	Similar to Esterase.	-
Os06g0235300	1.43256	1.37e-07	2.07e-06	ATPase%2C F1/V1/A1 complex%2C alpha/beta subunit%2C nucleotide-binding domain containing protein.	-
Os03g0218300	1.73159	1.38e-07	2.08e-06	Conserved hypothetical protein.	-
Os11g0227800	1.38984	1.39e-07	2.1e-06	NB-ARC domain containing protein.	NB-ARC
Os02g0277700	2.3626	1.4e-07	2.12e-06	Leucine-rich repeat domain containing protein.	LRRNT_2
Os01g0249800	1.85959	1.41e-07	2.12e-06	Heavy metal-associated domain%2C HMA domain containing protein.	-
Os07g0521300	1.84683	1.41e-07	2.12e-06	Conserved hypothetical protein.	-
Os06g0199000	3.33009	1.41e-07	2.12e-06	Similar to Glycine-rich cell wall structural protein 2 precursor.	-
Os04g0664800	1.76331	1.43e-07	2.15e-06	Similar to Cell wall invertase (EC 3.2.1.26).	-
Os12g0431300	2.39062	1.43e-07	2.15e-06	Six-bladed beta-propeller%2C TolB-like domain containing protein.	-
Os01g0222600	1.33989	1.45e-07	2.17e-06	Conserved hypothetical protein.	-
Os08g0343000	2.56461	1.45e-07	2.18e-06	Protein kinase%2C core domain containing protein.	Pkinase
Os08g0556900	5.25525	1.46e-07	2.19e-06	Similar to Cysteine proteinase (EC 3.4.22.-).	Peptidase_C1
Os06g0239100	2.03992	1.46e-07	2.2e-06	Peptidase M10A and M12B%2C matrixin and adamalysin family protein.	PG_binding_1
Os05g0323400	2.22895	1.47e-07	2.2e-06	Hypothetical protein.	-
Os03g0182350	2.40159	1.51e-07	2.25e-06	Non-protein coding transcript.	-
Os05g0143000	7.23052	1.56e-07	2.33e-06	Conserved hypothetical protein.	-
Os12g0159000	1.46779	1.57e-07	2.34e-06	Harpin-induced 1 domain containing protein.	-
Os09g0343200	2.2499	1.57e-07	2.34e-06	Ankyrin repeat containing protein.	-
Os08g0125800	3.94144	1.57e-07	2.34e-06	Hypothetical conserved gene.	Pkinase
Os06g0731600	1.60605	1.57e-07	2.34e-06	ARID/BRIGHT DNA-binding domain domain containing protein.	ARID
Os02g0162733	1.16486	1.58e-07	2.35e-06	Similar to WD-40 repeat family protein / beige-related.	Beach
Os07g0658100	1.31937	1.58e-07	2.35e-06	Conserved hypothetical protein.	-
Os02g0642300	1.4764	1.63e-07	2.42e-06	Cytochrome b561 family protein.	Cytochrom_B561
Os07g0180700	2.21354	1.64e-07	2.43e-06	Similar to Major facilitator superfamily antiporter.	-
Os07g0142000	2.41594	1.65e-07	2.45e-06	Reticulon family protein.	-
Os09g0403000	1.90265	1.66e-07	2.46e-06	Conserved hypothetical protein.	-
Os05g0410200	1.25934	1.67e-07	2.47e-06	Alpha/beta hydrolase fold-3 domain containing protein.	Abhydrolase_3
Os06g0133500	2.18069	1.68e-07	2.49e-06	Conserved hypothetical protein.	-
Os08g0122000	1.20426	1.69e-07	2.5e-06	Similar to Protein phosphatase 2A B' regulatory subunit.	-
Os02g0530300	1.78682	1.69e-07	2.5e-06	Zinc finger%2C AN1-type domain containing protein.	zf-AN1
Os11g0242200	4.79262	1.69e-07	2.5e-06	Protein phosphatase 2C-like domain containing protein.	PP2C
Os01g0254400	7.28573	1.71e-07	2.53e-06	Hypothetical conserved gene.	-
Os09g0530500	1.49713	1.73e-07	2.55e-06	Hypothetical conserved gene.	-
Os06g0140800	1.57678	1.73e-07	2.55e-06	Protein kinase%2C core domain containing protein.	Pkinase_Tyr
Os10g0437100	1.40846	1.8e-07	2.65e-06	Amino acid/polyamine transporter I family protein.	-
Os01g0341750	7.20481	1.8e-07	2.65e-06	Hypothetical protein.	-
Os01g0921400	1.97194	1.83e-07	2.69e-06	Conserved hypothetical protein.	-
Os11g0524601	5.31022	1.85e-07	2.72e-06	Similar to NB-ARC domain containing protein%2C expressed.	-
Os03g0816900	1.73026	1.85e-07	2.72e-06	Conserved hypothetical protein.	-
Os06g0153000	3.80357	1.86e-07	2.73e-06	Hypothetical conserved gene.	-
Os02g0114066	2.83867	1.9e-07	2.79e-06	Non-protein coding transcript.	-
Os05g0564800	1.26342	1.95e-07	2.86e-06	Similar to 60S ribosomal protein L18A.	-
Os04g0679400	1.30451	1.96e-07	2.87e-06	Similar to H0801D08.15 protein.	-
Os03g0194900	1.169	1.96e-07	2.87e-06	Uncharacterised conserved protein UCP037471 domain containing protein.	Cytochrom_B561
Os07g0498800	1.3827	1.98e-07	2.88e-06	Similar to Calreticulin interacted protein.	ubiquitin
Os05g0158500	2.18035	1.99e-07	2.91e-06	Serine carboxypeptidase%2C Positive regulator of grain size	Peptidase_S10
Os11g0213000	4.77522	2e-07	2.91e-06	Similar to Protein kinase domain containing protein%2C expressed.	Pkinase
novel.596	2.70854	2.01e-07	2.93e-06	-	-
novel.66	1.77106	2.01e-07	2.93e-06	-	-
Os04g0414700	5.49806	2.01e-07	2.93e-06	Photosystem I PsaO domain containing protein.	-
novel.657	2.85298	2.03e-07	2.95e-06	PF08711:TFIIS helical bundle-like domain	-
Os06g0225800	1.17967	2.04e-07	2.97e-06	Shikimate kinase domain containing protein.	SKI
Os02g0209201	2.15037	2.05e-07	2.97e-06	Non-protein coding transcript.	-
novel.160	2.23105	2.06e-07	2.99e-06	-	-
Os11g0184900	1.53496	2.06e-07	2.99e-06	NAC-type transcription factor%2C Regulation of stress-inducible genes%2C Stress tolerance	NAM
Os07g0556200	1.31731	2.06e-07	3e-06	Rieske [2Fe-2S] region domain containing protein.	-
Os04g0608600	3.15605	2.08e-07	3.01e-06	Alkyl hydroperoxide reductase subunit C/ Thiol specific antioxidant domain containing protein.	-
Os04g0404800	1.47156	2.08e-07	3.01e-06	Similar to H0502B11.5 protein.	AMP-binding
Os10g0179000	6.75566	2.1e-07	3.04e-06	Hypothetical protein.	-
Os09g0357400	2.03928	2.12e-07	3.06e-06	Disease resistance protein domain containing protein.	NB-ARC
Os01g0943000	2.37746	2.12e-07	3.07e-06	Hypothetical conserved gene.	-
Os02g0120100	1.36612	2.13e-07	3.08e-06	ATMRK serine/threonine protein kinase-like domain containing protein.	Pkinase_Tyr
Os12g0608700	3.30142	2.16e-07	3.11e-06	Gnk2-homologous domain domain containing protein.	-
Os11g0665600	1.77272	2.17e-07	3.13e-06	Helix-turn-helix%2C Fis-type domain containing protein.	-
Os03g0642600	2.63	2.22e-07	3.19e-06	Similar to Protein kinase domain containing protein%2C expressed.	Pkinase
Os07g0687900	5.24783	2.22e-07	3.2e-06	WSI76 protein induced by water stress.	Glyco_transf_8
Os02g0790500	1.32587	2.26e-07	3.26e-06	Hypothetical protein.	-
novel.352	4.66126	2.27e-07	3.27e-06	-	-
Os10g0490100	1.77921	2.28e-07	3.28e-06	Virulence factor%2C pectin lyase fold family protein.	-
Os10g0326900	7.0994	2.31e-07	3.31e-06	Similar to Protein kinase domain containing protein.	Pkinase_Tyr
Os12g0123700	2.56731	2.32e-07	3.34e-06	NAC domain containing transcription factor%2C Abiotic and biotic stress response	NAM
Os03g0391100	1.64549	2.32e-07	3.34e-06	Zinc finger%2C RING-type domain containing protein.	-
Os06g0664100	2.13883	2.36e-07	3.38e-06	Similar to Xaa-Pro aminopeptidase 1.	-
Os06g0297800	1.42702	2.36e-07	3.38e-06	Similar to protein binding / zinc ion binding.	GRAM
Os05g0312600	2.37242	2.36e-07	3.38e-06	EF-Hand type domain containing protein.	-
Os11g0669100	1.13679	2.36e-07	3.38e-06	Calmodulin binding protein-like family protein.	-
novel.2240	3.51292	2.36e-07	3.38e-06	-	-
Os08g0305300	1.46541	2.4e-07	3.42e-06	Protein prenyltransferase domain containing protein.	-
Os02g0273100	1.94377	2.43e-07	3.46e-06	Aminotransferase%2C class IV family protein.	-
Os01g0117100	2.92686	2.44e-07	3.48e-06	Similar to Receptor kinase LRK10.	Pkinase_Tyr
Os11g0114300	3.16641	2.45e-07	3.49e-06	Conserved hypothetical protein.	-
Os03g0348500	3.12867	2.46e-07	3.5e-06	Similar to cDNA clone:J033091L01%2C full insert sequence.	-
Os02g0137450	2.4302	2.47e-07	3.52e-06	Conserved hypothetical protein.	-
Os03g0839700	1.77144	2.53e-07	3.6e-06	Hypothetical conserved gene.	Pkinase
Os01g0187400	1.17296	2.53e-07	3.61e-06	Similar to glycine-rich protein.	-
Os06g0623300	1.15282	2.58e-07	3.66e-06	NAD(P)-binding domain containing protein.	Epimerase
Os04g0121800	2.43575	2.58e-07	3.67e-06	Hypothetical conserved gene.	-
Os06g0168901	3.20281	2.58e-07	3.67e-06	Hypothetical conserved gene.	-
Os06g0666400	1.48088	2.63e-07	3.72e-06	VQ domain containing protein.	-
Os12g0489100	1.60528	2.63e-07	3.73e-06	Similar to Ubiquitin-specific protease 12.	UCH
Os08g0566900	1.07559	2.68e-07	3.8e-06	Mpv17/PMP22 family protein.	Mpv17_PMP22
Os03g0145500	1.35193	2.69e-07	3.8e-06	DENN domain containing protein.	DENN
Os08g0124500	1.4197	2.7e-07	3.81e-06	Similar to Resistance protein candidate (Fragment).	Pkinase
Os12g0438300	1.98702	2.72e-07	3.85e-06	NB-ARC domain containing protein.	NB-ARC
Os03g0277300	4.03787	2.73e-07	3.85e-06	Heat shock protein 70.	HSP70
novel.2281	7.04339	2.76e-07	3.9e-06	-	-
Os12g0135500	2.60546	2.78e-07	3.93e-06	Similar to cDNA clone:006-207-G09%2C full insert sequence.	Abhydrolase_3
Os04g0655300	1.82844	2.8e-07	3.94e-06	Protein kinase%2C core domain containing protein.	Pkinase_Tyr
Os02g0134000	1.64017	2.8e-07	3.95e-06	Similar to bifunctional coenzyme A synthase.	-
Os11g0139700	1.20785	2.81e-07	3.96e-06	Hypothetical conserved gene.	-
Os08g0162700	3.44226	2.84e-07	3.99e-06	Aldehyde dehydrogenase%2C conserved site domain containing protein.	-
Os06g0698711	1.311	2.87e-07	4.03e-06	Conserved hypothetical protein.	-
Os07g0538000	3.76199	2.88e-07	4.03e-06	Similar to hydrolase%2C hydrolyzing O-glycosyl compounds.	Glyco_hydro_17
Os04g0452600	1.65789	2.89e-07	4.05e-06	Similar to H0505F09.2 protein.	Sugar_tr
Os04g0182600	1.45636	2.91e-07	4.07e-06	Similar to predicted protein.	-
Os09g0356000	6.39645	2.95e-07	4.13e-06	Similar to OsD305.	Pkinase_Tyr
Os03g0752400	3.01998	2.97e-07	4.15e-06	Hypothetical conserved gene.	-
Os01g0104200	4.16036	2.97e-07	4.15e-06	No apical meristem (NAM) protein domain containing protein.	NAM
Os08g0416800	1.81921	2.97e-07	4.15e-06	Conserved hypothetical protein.	-
Os08g0461600	1.8812	3.01e-07	4.2e-06	Zinc finger%2C CCHC-type domain containing protein.	-
Os12g0512400	1.66723	3.02e-07	4.21e-06	Similar to NB-ARC domain containing protein%2C expressed.	-
Os01g0260500	1.68581	3.05e-07	4.25e-06	Hypothetical conserved gene.	NB-ARC
novel.639	7.35666	3.11e-07	4.32e-06	-	-
Os03g0148700	1.1962	3.12e-07	4.34e-06	Similar to Calcium/calmodulin-regulated receptor-like kinase.	Pkinase
Os02g0252600	1.6769	3.13e-07	4.35e-06	Aminotransferase%2C class IV family protein.	-
Os02g0118200	1.48238	3.16e-07	4.39e-06	Similar to Protein kinase APK1B%2C chloroplast precursor (EC 2.7.1.-).	Pkinase_Tyr
Os07g0134800	1.49654	3.16e-07	4.39e-06	Similar to Succinate dehydrogenase [ubiquinone] flavoprotein subunit%2C mitochondrial (EC 1.3.5.1) (FP) (Flavoprotein subunit of complex II).	-
Os11g0592500	1.44526	3.17e-07	4.4e-06	Conserved hypothetical protein.	-
Os07g0102400	1.56669	3.26e-07	4.51e-06	Protein of unknown function DUF1084 family protein.	-
Os11g0226201	1.6359	3.28e-07	4.54e-06	Similar to Protein kinase domain containing protein%2C expressed.	Pkinase
novel.837	2.65379	3.3e-07	4.57e-06	-	-
novel.2374	1.3521	3.33e-07	4.6e-06	PF13855:Leucine rich repeat|PF08263:Leucine rich repeat N-terminal domain|PF07714:Protein tyrosine kinase	Pkinase_Tyr
Os04g0118800	4.4621	3.35e-07	4.62e-06	NB-ARC domain containing protein.	NB-ARC
Os03g0758050	2.9441	3.37e-07	4.65e-06	Hypothetical conserved gene.	-
Os06g0248400	1.27427	3.37e-07	4.65e-06	Poly(ADP-ribose) polymerase%2C catalytic region domain containing protein.	-
Os07g0568100	1.21081	3.38e-07	4.66e-06	LRR protein kinase%2C Common symbiosis signaling (SYM) pathway	Pkinase_Tyr
Os06g0154900	1.48913	3.42e-07	4.71e-06	Similar to RING-type E3 ubiquitin ligase.	-
Os01g0971200	1.2209	3.43e-07	4.72e-06	Protein of unknown function DUF707 family protein.	-
Os05g0305900	1.44681	3.45e-07	4.74e-06	Protein kinase%2C core domain containing protein.	Pkinase_Tyr
Os02g0807200	2.38831	3.45e-07	4.75e-06	Similar to Protein kinase family protein.	Pkinase_Tyr
Os08g0102900	2.74408	3.49e-07	4.8e-06	VQ domain containing protein.	-
Os04g0585200	1.9069	3.56e-07	4.88e-06	Similar to Glutamate receptor.	ANF_receptor
Os08g0112300	4.57528	3.57e-07	4.9e-06	Transferase domain containing protein.	-
Os02g0614732	2.0643	3.6e-07	4.93e-06	Hypothetical gene.	-
Os07g0440100	6.97568	3.66e-07	5.01e-06	Conserved hypothetical protein.	-
Os05g0181650	2.41363	3.66e-07	5.01e-06	Hypothetical gene.	-
Os04g0654500	6.97177	3.7e-07	5.06e-06	Conserved hypothetical protein.	-
Os03g0638200	1.74844	3.72e-07	5.08e-06	Similar to Transporter-like protein.	Sugar_tr
novel.601	6.26914	3.72e-07	5.09e-06	-	-
Os05g0509500	2.0803	3.73e-07	5.09e-06	Similar to Signal recognition particle 54 kDa protein 2 (SRP54).	-
Os12g0556300	2.42006	3.76e-07	5.13e-06	Calmodulin binding protein-like family protein.	-
Os05g0594100	1.12427	3.76e-07	5.13e-06	Similar to GDA2 protein.	-
Os05g0531100	2.35845	3.77e-07	5.13e-06	Protein of unknown function DUF584 family protein.	-
Os02g0477100	1.91594	3.83e-07	5.21e-06	Hypothetical conserved gene.	-
Os08g0292900	1.4382	3.83e-07	5.22e-06	Similar to Isoform 2 of Homeobox protein knotted-1-like 13.	Coprinus_mating
Os07g0206600	6.18311	3.92e-07	5.32e-06	Similar to Hexose transporter.	Sugar_tr
Os01g0199400	1.40058	3.95e-07	5.37e-06	Alpha/beta hydrolase family protein.	-
novel.2465	1.20618	4.01e-07	5.44e-06	PF00931:NB-ARC domain	NB-ARC
Os05g0119300	1.04111	4.05e-07	5.49e-06	Similar to ESTs AA754121.	-
Os01g0764800	2.56935	4.06e-07	5.5e-06	Indole-3-acetic acid (IAA)-amido synthetase%2C Disease resistance%2C Abiotic stress tolerance	-
Os02g0622500	1.67561	4.09e-07	5.54e-06	Conserved hypothetical protein.	-
Os05g0381600	1.79502	4.1e-07	5.55e-06	Hypothetical conserved gene.	-
Os03g0117100	1.69468	4.11e-07	5.57e-06	Peroxisomal protein%2C Response to salt and low nitrogen stresses	-
Os05g0374500	1.26918	4.16e-07	5.63e-06	Tetratricopeptide-like helical domain containing protein.	-
novel.1865	1.19399	4.16e-07	5.63e-06	PF06650:SHR-binding domain of vacuolar-sorting associated protein 13	-
Os02g0829500	1.06943	4.18e-07	5.64e-06	Beta-lactamase-like domain containing protein.	-
Os12g0583700	3.02333	4.22e-07	5.7e-06	Zinc finger%2C C2H2-type domain containing protein.	-
Os12g0161500	4.81953	4.27e-07	5.76e-06	Conserved hypothetical protein.	-
Os04g0405300	2.64668	4.3e-07	5.79e-06	Similar to Stem secoisolariciresinol dehydrogenase (Fragment).	-
Os11g0686400	1.29339	4.37e-07	5.87e-06	Similar to WRKY transcription factor 41.	NB-ARC
Os01g0132000	2.27734	4.37e-07	5.88e-06	Similar to Wound-induced protease inhibitor (WIP1).	-
novel.1177	2.66692	4.41e-07	5.92e-06	-	-
Os04g0607600	3.06467	4.42e-07	5.93e-06	High-affinity K+ transporter (HKT) family protein%2C Na+ exclusion from leaf blade upon salt stress	-
Os05g0495200	1.72601	4.49e-07	6.02e-06	Basic leucine zipper domain containing protein.	bZIP_2
Os09g0522800	6.70077	4.52e-07	6.05e-06	Protein of unknown function DUF1618 domain containing protein.	-
Os04g0614650	1.64526	4.56e-07	6.1e-06	Similar to OSIGBa0126B18.8 protein.	-
Os01g0869200	1.25608	4.56e-07	6.1e-06	Magnesium transporter%2C Mg-mediated aluminum tolerance	-
Os02g0602100	1.3266	4.56e-07	6.1e-06	Similar to PITSLRE serine/threonine-protein kinase CDC2L2 (EC 2.7.1.37) (Galactosyltransferase associated protein kinase p58/GTA) (Cell division cycle 2-like protein kinase 2) (CDK11). Splice isoform SV7.	Pkinase
Os06g0188550	1.92993	4.57e-07	6.11e-06	Conserved hypothetical protein.	-
Os02g0708500	1.80189	4.58e-07	6.12e-06	Conserved hypothetical protein.	-
Os08g0104700	1.71369	4.61e-07	6.15e-06	Chaperonin Cpn60/TCP-1 family protein.	PIP5K
Os11g0179700	3.32511	4.63e-07	6.18e-06	Similar to Dirigent-like protein.	-
Os01g0857400	1.46617	4.68e-07	6.25e-06	Amino acid transporter%2C transmembrane domain containing protein.	Aa_trans
Os10g0579600	1.3697	4.69e-07	6.25e-06	TGF-beta receptor%2C type I/II extracellular region family protein.	-
Os02g0730050	3.4858	4.76e-07	6.34e-06	Zinc finger%2C RING-type domain containing protein.	-
Os04g0565500	1.35391	4.81e-07	6.39e-06	Similar to OSIGBa0158F05.8 protein.	Aa_trans
Os12g0455000	4.08038	4.82e-07	6.41e-06	Proteinase inhibitor I1%2C Kazal domain containing protein.	-
novel.410	1.98643	4.86e-07	6.46e-06	PF03732:Retrotransposon gag protein	Retrotrans_gag
Os05g0565900	2.94293	4.89e-07	6.5e-06	DNA-binding WRKY domain containing protein.	WRKY
novel.1455	5.44181	4.94e-07	6.56e-06	PF13768:von Willebrand factor type A domain	-
Os06g0695700	5.60699	5.01e-07	6.65e-06	Calmodulin-binding%2C plant family protein.	-
Os09g0474800	1.13426	5.07e-07	6.72e-06	Phosphatidylinositol 3- and 4-kinase%2C catalytic domain containing protein.	PI3_PI4_kinase
Os02g0712600	2.15964	5.16e-07	6.82e-06	Concanavalin A-like lectin/glucanase domain containing protein.	Pkinase
Os07g0173300	2.57238	5.18e-07	6.84e-06	Conserved hypothetical protein.	-
novel.662	4.54992	5.26e-07	6.95e-06	PF05754:Domain of unknown function (DUF834)	DUF834
Os05g0296530	2.01681	5.38e-07	7.09e-06	Non-protein coding transcript.	-
Os10g0187454	1.8337	5.38e-07	7.09e-06	Non-protein coding transcript.	Pkinase
Os10g0140200	2.0723	5.45e-07	7.18e-06	Glycoside hydrolase%2C family 38 domain containing protein.	-
Os03g0776900	1.27986	5.46e-07	7.19e-06	Similar to mitochondrial import inner membrane translocase subunit TIM14.	-
Os02g0177700	3.41587	5.5e-07	7.24e-06	Uncharacterised protein family UPF0497%2C trans-membrane plant subgroup domain containing protein.	-
Os04g0615100	1.01684	5.51e-07	7.24e-06	Similar to Lecithine cholesterol acyltransferase-like protein.	-
Os11g0429100	1.33113	5.52e-07	7.25e-06	Hypothetical conserved gene.	NB-ARC
Os08g0353700	7.71641	5.54e-07	7.27e-06	Conserved hypothetical protein.	-
Os01g0588900	1.37162	5.55e-07	7.28e-06	Cytokinin-activating enzyme%2C Bioactive cytokinin synthesis	-
Os07g0562950	1.17196	5.56e-07	7.29e-06	Non-protein coding transcript.	-
Os08g0261000	2.40775	5.58e-07	7.31e-06	NB-ARC domain containing protein.	NB-ARC
Os01g0206300	4.42014	5.67e-07	7.42e-06	Similar to CBL-interacting protein kinase 18.	Pkinase
Os03g0352450	1.89426	5.86e-07	7.65e-06	Hypothetical conserved gene.	-
Os05g0495600	1.52604	5.88e-07	7.68e-06	Similar to autoinhibited calcium ATPase.	Cation_ATPase_C
Os03g0758300	2.5445	5.9e-07	7.7e-06	Similar to Cyclic nucleotide-gated ion channel 2 (AtCNGC2) (Cyclic nucleotide-and calmodulin-regulated ion channel 2) (DEFENSE NO DEATH 1).	cNMP_binding
Os10g0503300	2.39046	5.91e-07	7.71e-06	Similar to 10-deacetylbaccatin III 10-O-acetyltransferase.	-
Os12g0162100	1.27635	5.94e-07	7.74e-06	Similar to MAP kinase-like protein.	Pkinase
Os11g0226700	1.79585	5.95e-07	7.74e-06	Hypothetical conserved gene.	-
Os03g0598900	1.10907	5.95e-07	7.74e-06	Similar to predicted protein.	DSBA
Os03g0686300	1.14434	6.03e-07	7.83e-06	Similar to unconventional myosin heavy chain.	Myosin_head
Os01g0120400	1.33026	6.08e-07	7.89e-06	Alanyl-tRNA synthetase%2C class IIc family protein.	-
Os12g0198200	2.97255	6.11e-07	7.94e-06	Similar to Protein phosphatase 2C.	PP2C
novel.1896	1.34955	6.14e-07	7.96e-06	PF00931:NB-ARC domain	NB-ARC
Os12g0611150	1.45096	6.14e-07	7.96e-06	Non-protein coding transcript.	-
Os02g0787400	1.78967	6.31e-07	8.17e-06	Non-protein coding transcript.	-
Os04g0492500	2.18447	6.33e-07	8.2e-06	RWD domain containing protein.	RWD
Os02g0717500	2.07189	6.35e-07	8.22e-06	Similar to X7 (Fragment).	-
Os08g0447000	1.24896	6.36e-07	8.22e-06	Similar to D-3-phosphoglycerate dehydrogenase.	ACT
Os09g0407950	1.73203	6.37e-07	8.23e-06	Similar to transducin family protein / WD-40 repeat family protein.	-
Os11g0225000	1.67525	6.38e-07	8.23e-06	Serine/threonine protein kinase-related domain containing protein.	Pkinase
Os02g0714100	1.37055	6.47e-07	8.34e-06	Diacylglycerol acyltransferase family protein.	-
Os07g0613800	2.43021	6.47e-07	8.34e-06	Protein of unknown function DUF1677%2C plant domain containing protein.	-
Os02g0794900	1.48539	6.55e-07	8.45e-06	Formin-like protein 7.	FH2
Os08g0334900	1.9644	6.67e-07	8.59e-06	Xyloglucan fucosyltransferase family protein.	-
Os05g0392050	2.2694	6.84e-07	8.8e-06	Hypothetical conserved gene.	zf-C3HC4
Os03g0642900	2.36189	6.9e-07	8.87e-06	Similar to Hydrolase-like protein.	-
Os11g0704500	1.98249	6.91e-07	8.88e-06	Metallothionein-like protein type 1.	-
Os11g0487100	1.81975	6.92e-07	8.88e-06	Conserved hypothetical protein.	-
Os05g0479800	1.45268	6.96e-07	8.93e-06	Similar to NB-ARC domain containing protein%2C expressed.	NB-ARC
Os07g0668300	2.26955	6.97e-07	8.94e-06	Lipase%2C GDSL domain containing protein.	-
Os05g0360400	1.62809	6.97e-07	8.94e-06	Zinc finger%2C RING/FYVE/PHD-type domain containing protein.	-
Os01g0371500	1.69181	7.05e-07	9.03e-06	Similar to Glutathione-S-transferase 19E50.	GST_N
Os03g0351100	1.17784	7.05e-07	9.03e-06	Similar to CONSTANS-like protein CO9 (Fragment).	CCT
Os06g0728600	1.42859	7.05e-07	9.03e-06	EPS15 homology (EH) domain containing protein.	-
Os01g0507700	1.30009	7.09e-07	9.07e-06	Heavy metal transport/detoxification protein domain containing protein.	HMA
Os12g0199100	2.00835	7.15e-07	9.14e-06	NB-ARC domain containing protein.	NB-ARC
Os09g0468150	2.02944	7.26e-07	9.26e-06	Epsin-like%2C N-terminal domain containing protein.	-
Os01g0948500	1.4013	7.26e-07	9.27e-06	Armadillo-like helical domain containing protein.	-
Os12g0263050	2.5005	7.31e-07	9.31e-06	Similar to Glutathione synthase.	-
Os01g0614900	1.15886	7.35e-07	9.37e-06	NAD(P)-binding domain containing protein.	-
Os06g0151700	1.66856	7.45e-07	9.48e-06	Protein kinase%2C core domain containing protein.	Pkinase
Os01g0389700	6.83432	7.45e-07	9.48e-06	Protein of unknown function DUF679 family protein.	-
Os06g0232100	1.0241	7.49e-07	9.53e-06	Protein kinase%2C core domain containing protein.	Pkinase_Tyr
Os11g0684700	1.06932	7.52e-07	9.57e-06	Similar to NB-ARC domain containing protein%2C expressed.	NB-ARC
Os02g0668500	1.18744	7.53e-07	9.57e-06	Cellular retinaldehyde-binding/triple function%2C C-terminal domain containing protein.	-
Os02g0750701	1.49659	7.53e-07	9.57e-06	Hypothetical conserved gene.	-
Os04g0340100	6.49215	7.54e-07	9.57e-06	Hypothetical conserved gene.	-
Os04g0375300	6.98589	7.61e-07	9.66e-06	Similar to NBS-LRR protein (Fragment).	NB-ARC
Os11g0161800	1.86419	7.61e-07	9.67e-06	Conserved hypothetical protein.	-
Os02g0827900	1.06277	7.62e-07	9.67e-06	Similar to Microsomal signal peptidase 21 kDa subunit.	-
novel.371	3.49383	7.65e-07	9.7e-06	PF18052:Rx N-terminal domain|PF00931:NB-ARC domain	NB-ARC
Os06g0147100	1.49673	7.67e-07	9.73e-06	Similar to cDNA clone:J023088C01%2C full insert sequence.	-
Os08g0110500	1.15092	7.78e-07	9.85e-06	U-box/ARM repeat E3 ligase%2C Stress response%2C Regulation of cell death%2C Blast disease resistance	U-box
Os11g0126800	1.46329	7.82e-07	9.89e-06	Nucleoside phosphatase GDA1/CD39 family protein.	-
Os11g0491600	6.48095	7.9e-07	9.98e-06	Hypothetical conserved gene.	-
Os11g0229300	2.06224	8.01e-07	1.01e-05	Similar to NBS-LRR-like protein.	NB-ARC
Os05g0531000	7.1797	8.08e-07	1.02e-05	Protein of unknown function DUF584 family protein.	-
Os01g0727700	3.55532	8.09e-07	1.02e-05	Hypothetical conserved gene.	-
Os05g0549800	1.92409	8.1e-07	1.02e-05	Similar to DNA-binding protein RAV1.	AP2
Os02g0574900	1.19381	8.16e-07	1.03e-05	Kelch-type beta propeller domain containing protein.	Kelch_1
Os07g0190000	2.86516	8.17e-07	1.03e-05	Similar to 1-deoxy-D-xylulose 5-phosphate synthase 2 precursor.	-
Os08g0500700	1.11247	8.18e-07	1.03e-05	Similar to Heat shock protein 82.	HATPase_c
Os06g0686400	1.15496	8.4e-07	1.05e-05	Bifunctional inhibitor/plant lipid transfer protein/seed storage domain containing protein.	-
Os04g0519912	1.40625	8.43e-07	1.06e-05	Hypothetical protein.	-
Os07g0142300	2.22058	8.44e-07	1.06e-05	Similar to Mucin-2.	-
Os08g0562700	1.45139	8.46e-07	1.06e-05	Similar to peptidase M1 family protein.	-
Os06g0500700	1.08163	8.47e-07	1.06e-05	Cytochrome P450 family protein.	p450
Os01g0649200	1.17349	8.59e-07	1.07e-05	Similar to Esterase.	-
Os09g0444900	3.95027	8.66e-07	1.08e-05	Similar to plant viral-response family protein.	-
Os07g0541400	2.08577	8.74e-07	1.09e-05	Similar to Receptor protein kinase.	Pkinase_Tyr
Os05g0494000	1.34334	8.8e-07	1.1e-05	Similar to Cytochrome P450 98A1 (EC 1.14.-.-).	p450
Os07g0571200	1.74022	8.81e-07	1.1e-05	Hypothetical protein.	-
Os09g0279100	1.55817	8.85e-07	1.1e-05	Hypothetical conserved gene.	Pkinase
Os03g0123800	1.59211	8.87e-07	1.1e-05	Similar to Hydrolase.	-
Os02g0606800	1.02334	8.87e-07	1.1e-05	Isochorismatase hydrolase family protein.	Isochorismatase
novel.999	6.89864	8.89e-07	1.11e-05	-	-
Os02g0282500	2.80433	9.09e-07	1.13e-05	Disease resistance protein domain containing protein.	NB-ARC
Os10g0124700	1.7235	9.2e-07	1.14e-05	Cyclin-like F-box domain containing protein.	-
novel.708	2.52515	9.24e-07	1.15e-05	PF00454:Phosphatidylinositol 3- and 4-kinase	PI3_PI4_kinase
Os08g0158400	1.51352	9.3e-07	1.15e-05	Similar to Berberine bridge enzyme-like protein.	BBE
Os10g0521600	1.15378	9.33e-07	1.15e-05	Similar to Ankyrin-1 (Erythrocyte ankyrin).	Ank
Os08g0560900	3.31135	9.33e-07	1.15e-05	Similar to Photosystem I reaction center subunit II%2C chloroplast precursor (Photosystem I 20 kDa subunit) (PSI-D).	-
Os12g0477400	1.24384	9.45e-07	1.17e-05	No apical meristem (NAM) protein domain containing protein.	NAM
Os03g0201901	5.49565	9.64e-07	1.19e-05	Glycoside hydrolase%2C family 10 domain containing protein.	-
Os08g0452900	1.64442	9.65e-07	1.19e-05	Similar to Chaperone protein dnaJ.	-
Os03g0276500	1.16845	9.68e-07	1.19e-05	Similar to Heat shock protein 70.	HSP70
Os01g0818000	1.30009	9.69e-07	1.19e-05	Auxin efflux carrier domain containing protein.	-
Os11g0156401	2.91591	9.7e-07	1.2e-05	Protein of unknown function DUF623%2C plant domain containing protein.	-
Os11g0485900	1.97143	9.75e-07	1.2e-05	Similar to NB-ARC domain containing protein%2C expressed.	NB-ARC
Os05g0242000	3.35485	9.78e-07	1.2e-05	Protein of unknown function DUF247%2C plant family protein.	-
Os09g0564700	7.47245	9.87e-07	1.21e-05	Similar to Vignain.	Peptidase_C1
Os05g0582800	1.55023	9.9e-07	1.22e-05	Peptidase S10%2C serine carboxypeptidase family protein.	Peptidase_S10
Os01g0706400	1.26606	1e-06	1.23e-05	Protein of unknown function DUF292%2C eukaryotic domain containing protein.	-
Os09g0568000	1.07113	1.01e-06	1.24e-05	Single-stranded nucleic acid binding R3H domain containing protein.	-
Os01g0192900	3.11081	1.02e-06	1.25e-05	1-aminocyclopropane-1-carboxylate synthase family protein.	Aminotran_1_2
Os02g0760500	1.43893	1.02e-06	1.25e-05	Similar to ER6 protein (Fragment).	Usp
Os01g0221500	2.31106	1.06e-06	1.29e-05	Protein of unknown function DUF2358 domain containing protein.	-
Os03g0788000	4.34354	1.06e-06	1.29e-05	Similar to OSIGBa0116M22.8 protein.	-
Os10g0184200	1.46033	1.06e-06	1.3e-05	Protein of unknown function DUF594 family protein.	-
Os03g0103100	4.29412	1.07e-06	1.31e-05	Similar to Physical impedance induced protein.	-
Os09g0267600	1.25348	1.07e-06	1.31e-05	Similar to Charged multivesicular body protein 4b.	ESCRT-III
novel.2200	1.12587	1.09e-06	1.33e-05	PF03732:Retrotransposon gag protein	Retrotrans_gag
Os01g0546000	3.30679	1.09e-06	1.34e-05	Similar to predicted protein.	Pkinase_Tyr
Os02g0820100	1.80461	1.11e-06	1.35e-05	Hypothetical protein.	-
Os02g0215200	2.09083	1.11e-06	1.35e-05	Similar to Histone deacetylase.	-
Os06g0562700	1.2594	1.12e-06	1.37e-05	Conserved hypothetical protein.	-
Os04g0304250	4.20769	1.13e-06	1.37e-05	Hypothetical protein.	-
Os07g0165200	1.31842	1.14e-06	1.39e-05	Ankyrin domain containing protein.	-
Os01g0305300	2.59151	1.15e-06	1.39e-05	Non-protein coding transcript.	-
novel.1660	1.78776	1.16e-06	1.4e-05	-	-
novel.1274	2.25323	1.16e-06	1.41e-05	-	-
Os08g0152366	2.5978	1.17e-06	1.41e-05	Hypothetical protein.	p450
Os01g0793800	4.34927	1.17e-06	1.42e-05	Conserved hypothetical protein.	-
Os10g0494000	1.49634	1.18e-06	1.43e-05	Protein of unknown function DUF789 family protein.	-
Os03g0188100	5.15566	1.18e-06	1.43e-05	Similar to transparent testa 12 protein.	MatE
Os04g0603200	1.08454	1.19e-06	1.43e-05	Similar to C-terminal zinc-finger (Fragment).	-
Os10g0521400	2.47842	1.19e-06	1.43e-05	Alpha/beta hydrolase fold-1 domain containing protein.	Abhydrolase_1
Os02g0739100	2.31531	1.19e-06	1.43e-05	Similar to Formin-like protein 16.	-
Os07g0502550	6.76812	1.2e-06	1.44e-05	Hypothetical protein.	MatE
novel.1002	1.11786	1.22e-06	1.46e-05	PF00931:NB-ARC domain	NB-ARC
Os10g0510500	1.45319	1.22e-06	1.46e-05	Auxin responsive SAUR protein family protein.	Auxin_inducible
Os02g0572400	1.35368	1.22e-06	1.47e-05	Similar to Riboflavin biosynthesis protein ribA%2C chloroplast precursor [Includes: GTP cyclohydrolase II (EC 3.5.4.25)%3B 3%2C4-dihydroxy-2-butanone 4- phosphate synthase (DHBP synthase)].	DHBP_synthase
Os01g0748950	4.67223	1.23e-06	1.47e-05	Similar to predicted protein.	-
Os04g0556300	1.9568	1.25e-06	1.51e-05	Glutathione peroxidase.	GSHPx
Os03g0710000	1.50681	1.26e-06	1.51e-05	Protein of unknown function DUF292%2C eukaryotic domain containing protein.	-
Os05g0443400	2.336	1.27e-06	1.53e-05	Similar to Glucan endo-1%2C3-beta-glucosidase 7.	-
Os12g0433200	1.68912	1.27e-06	1.53e-05	Zinc finger%2C CCHC-type domain containing protein.	-
Os09g0416200	2.16539	1.27e-06	1.53e-05	Similar to Glucose transporter (Fragment).	Sugar_tr
Os10g0440500	1.17729	1.28e-06	1.53e-05	Heavy metal transport/detoxification protein domain containing protein.	-
Os11g0133700	1.84887	1.28e-06	1.53e-05	Similar to Glucosamine-fructose-6-phosphate aminotransferase%2C isomerizing family protein%2C expressed.	-
Os10g0569300	1.15599	1.28e-06	1.54e-05	Protein of unknown function DUF248%2C methyltransferase putative family protein.	-
Os04g0394700	1.03962	1.29e-06	1.54e-05	BAR domain containing protein.	-
Os08g0245200	1.97792	1.31e-06	1.56e-05	4-coumarate:coenzyme A ligase%2C Lignin biosynthesis	AMP-binding
Os06g0644466	1.27188	1.31e-06	1.57e-05	Hypothetical conserved gene.	-
Os08g0266400	1.57677	1.32e-06	1.58e-05	Leucine-rich repeat%2C N-terminal domain containing protein.	LRRNT_2
Os09g0371200	1.33841	1.33e-06	1.59e-05	Major facilitator superfamily protein.	MFS_1
novel.607	1.28553	1.34e-06	1.6e-05	PF00249:Myb-like DNA-binding domain|PF14379:MYB-CC type transfactor, LHEQLE motif	Myb_DNA-binding
Os11g0691650	2.15152	1.35e-06	1.61e-05	Serine/threonine protein kinase domain containing protein.	Pkinase_Tyr
Os04g0475100	1.47163	1.37e-06	1.63e-05	Similar to OSIGBa0106G07.2 protein.	Pkinase
Os02g0456000	1.29951	1.39e-06	1.65e-05	COG4 transport domain containing protein.	-
Os11g0105750	2.83551	1.41e-06	1.67e-05	Quinonprotein alcohol dehydrogenase-like domain containing protein.	-
Os09g0572400	1.42439	1.41e-06	1.68e-05	Similar to Abcf2-prov protein.	ABC_tran
Os10g0138100	1.23716	1.43e-06	1.7e-05	Similar to Aldehyde oxidase-2.	-
Os04g0390500	1.32484	1.43e-06	1.7e-05	Similar to OSIGBa0132D06.2 protein.	OPT
Os02g0522700	1.21949	1.44e-06	1.71e-05	Hypothetical conserved gene.	-
Os02g0248100	5.07429	1.48e-06	1.75e-05	Hypothetical conserved gene.	-
Os08g0178700	1.31935	1.5e-06	1.77e-05	Similar to Calmodulin-binding diacylglycerol kinase.	-
Os08g0376600	1.20691	1.5e-06	1.77e-05	Serine/threonine protein kinase domain containing protein.	Pkinase
Os03g0289100	2.10854	1.5e-06	1.77e-05	Serine/threonine protein kinase%2C Carbohydrate metabolism	UBA
Os01g0968600	1.26803	1.51e-06	1.78e-05	Leucine-rich repeat%2C cysteine-containing subtype domain containing protein.	BACK
Os10g0514901	3.54517	1.51e-06	1.78e-05	Similar to Cytochrome P450 family protein.	p450
Os09g0449600	1.14032	1.52e-06	1.79e-05	Similar to F-box protein interaction domain containing protein%2C expressed.	F-box
Os01g0290650	1.09564	1.52e-06	1.79e-05	Non-protein coding transcript.	-
Os03g0411900	1.6631	1.55e-06	1.83e-05	Conserved hypothetical protein.	-
Os03g0266300	1.54716	1.58e-06	1.85e-05	Class I low-molecular-weight heat shock protein 17.9.	-
Os03g0374400	1.33468	1.6e-06	1.88e-05	SNARE associated Golgi protein domain containing protein.	-
Os09g0364400	4.60838	1.62e-06	1.9e-05	Conserved hypothetical protein.	-
Os05g0579200	1.22213	1.63e-06	1.91e-05	AMP-dependent synthetase and ligase domain containing protein.	AMP-binding
Os07g0591800	1.92626	1.66e-06	1.95e-05	Conserved hypothetical protein.	-
Os01g0390600	1.30966	1.76e-06	2.05e-05	Pentatricopeptide repeat domain containing protein.	PPR
Os07g0142200	2.08268	1.78e-06	2.08e-05	Conserved hypothetical protein.	-
Os02g0755400	1.32257	1.8e-06	2.09e-05	Similar to RNA recognition motif-containing protein SEB-4.	RRM_1
Os07g0123800	1.90773	1.81e-06	2.11e-05	Uncharacterised conserved protein UCP031279 domain containing protein.	-
Os10g0518300	1.03708	1.81e-06	2.11e-05	Tetratricopeptide-like helical domain containing protein.	-
Os08g0191000	1.21118	1.84e-06	2.14e-05	Auxin efflux carrier domain containing protein.	-
Os11g0123033	2.09379	1.86e-06	2.16e-05	Amidase family protein.	Amidase
Os10g0543400	3.66398	1.86e-06	2.16e-05	Chitinase 8.	-
Os01g0383100	1.85364	1.87e-06	2.17e-05	Hypothetical conserved gene.	Exo70
Os03g0326200	2.64051	1.87e-06	2.17e-05	Similar to aminophospholipid ATPase.	E1-E2_ATPase
Os01g0149500	1.60561	1.88e-06	2.18e-05	NBS-LRR domain-containing protein%2C Rice blast disease resistance	NB-ARC
Os09g0361500	2.45554	1.89e-06	2.19e-05	Isochorismate synthase domain containing protein.	-
Os06g0560000	1.22116	1.9e-06	2.2e-05	Ferroportin1 family protein.	-
Os05g0555700	1.35882	1.9e-06	2.2e-05	Conserved hypothetical protein.	-
Os03g0805400	1.22019	1.91e-06	2.21e-05	Phosphatidic acid phosphatase type 2/haloperoxidase domain containing protein.	-
Os01g0961000	1.49607	1.93e-06	2.23e-05	Conserved hypothetical protein.	-
Os05g0593100	1.4146	1.95e-06	2.25e-05	Similar to Vacuolar ATP synthase subunit C (EC 3.6.3.14) (V-ATPase C subunit) (Vacuolar proton pump C subunit).	-
Os01g0115800	1.75852	1.95e-06	2.25e-05	Similar to Receptor-like kinase.	-
Os06g0700300	1.4465	1.95e-06	2.25e-05	Conserved hypothetical protein.	-
Os05g0437401	1.83498	1.96e-06	2.26e-05	Conserved hypothetical protein.	-
Os03g0195475	2.74577	1.97e-06	2.27e-05	Hypothetical protein.	Sulfate_transp
Os04g0535501	4.93768	2e-06	2.3e-05	Hypothetical gene.	-
Os02g0681632	1.39188	2e-06	2.3e-05	Peptidoglycan-binding Lysin subgroup domain containing protein.	-
Os11g0212000	6.64136	2.01e-06	2.32e-05	Similar to Leucine Rich Repeat family protein%2C expressed.	NB-ARC
Os02g0129600	1.25624	2.02e-06	2.32e-05	Glycoside hydrolase%2C subgroup%2C catalytic core domain containing protein.	-
Os03g0187300	1.36439	2.02e-06	2.33e-05	Similar to transducin family protein / WD-40 repeat family protein.	-
Os10g0162844	6.78899	2.03e-06	2.33e-05	Wall-associated kinase domain containing protein.	-
novel.2223	1.60843	2.06e-06	2.37e-05	-	-
Os04g0275100	3.55727	2.09e-06	2.39e-05	Serine/threonine protein kinase-related domain containing protein.	EGF_CA
Os05g0151300	1.12054	2.1e-06	2.4e-05	Rubber elongation factor family protein.	-
Os08g0503700	1.56025	2.1e-06	2.41e-05	Sodium/sulphate symporter family protein.	Na_sulph_symp
Os04g0128700	1.96051	2.11e-06	2.41e-05	Thioredoxin-like fold domain containing protein.	-
Os08g0446350	2.04849	2.12e-06	2.42e-05	Non-protein coding transcript.	-
Os03g0748600	1.32406	2.12e-06	2.42e-05	Conserved hypothetical protein.	-
Os04g0489800	3.49966	2.14e-06	2.44e-05	Zinc finger%2C RING/FYVE/PHD-type domain containing protein.	U-box
Os07g0537500	1.97967	2.15e-06	2.45e-05	Serine/threonine protein kinase-related domain containing protein.	Pkinase_Tyr
Os09g0243200	4.08854	2.15e-06	2.46e-05	Zinc finger%2C RING/FYVE/PHD-type domain containing protein.	-
Os10g0532100	1.26921	2.16e-06	2.47e-05	Similar to Amine oxidase%2C flavin-containing.	Amino_oxidase
Os02g0803600	3.81244	2.18e-06	2.49e-05	Longin domain containing protein.	-
Os02g0573500	1.93364	2.2e-06	2.51e-05	Similar to Monosaccharide transporter 1.	Sugar_tr
Os11g0249800	1.687	2.23e-06	2.54e-05	Non-protein coding transcript.	Pkinase_Tyr
Os01g0858900	1.0423	2.24e-06	2.55e-05	Glycosyl transferase%2C family 29 protein.	Glyco_transf_29
Os06g0681400	1.01945	2.26e-06	2.56e-05	Ubiquitin domain containing protein.	ubiquitin
Os01g0915350	1.46193	2.28e-06	2.58e-05	Hypothetical protein.	-
novel.2438	5.97638	2.29e-06	2.59e-05	-	-
Os01g0655250	1.22291	2.3e-06	2.6e-05	PWWP domain containing protein.	PWWP
Os02g0161300	1.25409	2.32e-06	2.63e-05	Similar to Mot1 (Fragment).	-
Os06g0158000	1.41383	2.32e-06	2.63e-05	Similar to Acyl-CoA synthetase (EC 6.2.1.3).	AMP-binding
novel.1059	1.43742	2.32e-06	2.63e-05	-	-
Os11g0572301	1.47818	2.34e-06	2.64e-05	NB-ARC domain containing protein.	NB-ARC
Os06g0175400	1.4541	2.34e-06	2.64e-05	Hypothetical conserved gene.	-
Os07g0530400	2.10395	2.36e-06	2.66e-05	Ribosomal protein S14%2C conserved site domain containing protein.	-
Os07g0612200	4.85811	2.36e-06	2.67e-05	Hypothetical conserved gene.	-
Os11g0529900	4.05809	2.4e-06	2.71e-05	Chalcone/stilbene synthase%2C N-terminal domain containing protein.	Chal_sti_synt_C
Os03g0845000	1.10462	2.41e-06	2.72e-05	Similar to Pirin-like protein.	-
Os03g0255900	1.86362	2.41e-06	2.72e-05	Conserved hypothetical protein.	-
Os03g0298700	2.01927	2.41e-06	2.72e-05	Hypothetical conserved gene.	-
Os01g0931100	1.84044	2.42e-06	2.73e-05	Conserved hypothetical protein.	-
Os05g0305600	2.86337	2.44e-06	2.74e-05	Similar to Rp3-like disease resistance protein.	-
Os05g0417600	1.21923	2.46e-06	2.76e-05	Conserved hypothetical protein.	-
Os03g0138000	2.3394	2.46e-06	2.77e-05	Conserved hypothetical protein.	-
Os03g0335300	1.09066	2.47e-06	2.77e-05	Similar to Vacuolar sorting receptor homolog (Fragment).	-
Os06g0505302	1.88553	2.49e-06	2.79e-05	Similar to SWEETIE (SWEETIE)%3B binding.	-
Os01g0878300	2.32012	2.52e-06	2.82e-05	Protein kinase%2C core domain containing protein.	Pkinase
Os07g0175500	1.56362	2.53e-06	2.84e-05	Similar to lipid binding protein.	-
Os12g0614851	3.07543	2.54e-06	2.85e-05	Serine/threonine protein kinase domain containing protein.	Pkinase
Os12g0562232	1.91307	2.54e-06	2.85e-05	Hypothetical protein.	-
Os02g0173800	1.07939	2.55e-06	2.85e-05	Protein of unknown function DUF284%2C transmembrane eukaryotic family protein.	-
Os01g0672201	1.74335	2.61e-06	2.91e-05	Homeobox domain containing protein.	Homeobox
Os01g0504500	1.15682	2.63e-06	2.93e-05	Multi antimicrobial extrusion protein MatE family protein.	MatE
Os10g0567000	1.35316	2.64e-06	2.94e-05	Camphor resistance CrcB protein family protein.	-
Os10g0152000	2.62484	2.64e-06	2.94e-05	Serine/threonine protein kinase domain containing protein.	Pkinase
Os08g0173300	4.31104	2.64e-06	2.94e-05	Conserved hypothetical protein.	-
Os11g0147000	1.42979	2.66e-06	2.96e-05	Similar to Long chain acyl-CoA synthetase 6 (EC 6.2.1.3).	AMP-binding
Os02g0241100	1.40307	2.67e-06	2.96e-05	Protein kinase%2C core domain containing protein.	Pkinase_Tyr
Os05g0164900	1.43856	2.69e-06	2.99e-05	Kelch repeat type 1 domain containing protein.	Kelch_1
Os12g0281600	4.51909	2.7e-06	3e-05	Hypothetical conserved gene.	NB-ARC
Os01g0348600	1.12467	2.74e-06	3.04e-05	Similar to MFP2 (Fatty acid multifunctional protein) (AtMFP2).	-
Os08g0549200	2.34308	2.75e-06	3.04e-05	Glycoside hydrolase%2C family 35 protein.	-
Os01g0327400	1.35498	2.75e-06	3.04e-05	Similar to Peroxidase (Fragment).	-
Os11g0435500	3.47455	2.78e-06	3.08e-05	Similar to alkaline alpha galactosidase 3.	-
[truncated: 2,756 more rows]

## Sheet: MT VS WT CK-down
gene_id	log2FoldChange	pvalue	padj	gene_description	tf_family
Os01g0726100	-2.81254	5.40772e-29	1.71129e-26	Pollen Ole e 1 allergen and extensin domain containing protein.	-
Os10g0452500	-3.35231	5.99051e-28	1.67168e-25	Similar to Glycine-rich protein precursor.	-
Os04g0413500	-1.91466	2.69765e-26	6.36979e-24	Cell-wall invertase%2C Carbon partitioning during early grain filling	-
Os08g0114200	-2.38197	1.94669e-22	3.14503e-20	Similar to CEL5%3DCELLULASE 5 (Fragment).	-
novel.1798	-2.1259	6.0155e-22	9.27898e-20	PF02298:Plastocyanin-like domain	Cu_bind_like
Os07g0531500	-2.41871	6.57968e-21	9.01652e-19	Harpin-induced 1 domain containing protein.	-
Os10g0453000	-3.97913	1.33901e-20	1.77165e-18	Hypothetical protein.	-
Os10g0453900	-2.45685	3.04725e-20	3.80238e-18	Eggshell protein family protein.	-
novel.136	-10.8055	7.37156e-19	7.88002e-17	PF00078:Reverse transcriptase (RNA-dependent DNA polymerase)|PF08284:Retroviral aspartyl protease|PF03732:Retrotransposon gag protein|PF17921:Integrase zinc binding domain|PF17919:RNase H-like domain found in reverse transcriptase	RVT_1
Os06g0228500	-1.97537	1.35904e-18	1.38136e-16	Amino acid transporter%2C transmembrane domain containing protein.	Aa_trans
novel.2323	-2.38176	1.63479e-18	1.6453e-16	-	-
Os01g0769200	-1.70881	3.30585e-18	3.27005e-16	Peptidase S8%2C subtilisin-related domain containing protein.	Peptidase_S8
Os06g0131500	-2.00877	5.26428e-18	5.04976e-16	Glycoside hydrolase%2C family 17 protein.	Glyco_hydro_17
Os07g0437000	-2.14183	6.63815e-18	6.28904e-16	Flavin monooxygenase-like enzyme %2C Auxin biosynthesis	FMO-like
Os01g0213800	-3.3309	9.65775e-18	9.01076e-16	Plant-specific transcription factor%2C miR319 target gene	TCP
Os11g0427700	-1.66908	2.31719e-17	2.07978e-15	Xanthine/uracil/vitamin C permease family protein.	-
Os03g0247200	-2.34687	2.378e-17	2.12195e-15	Conserved hypothetical protein.	-
Os03g0669100	-1.91592	3.61239e-17	3.17725e-15	Similar to Deoxyuridine 5'-triphosphate nucleotidohydrolase (EC 3.6.1.23) (dUTPase) (dUTP pyrophosphatase) (P18).	-
Os03g0780200	-1.70681	8.46468e-17	7.11868e-15	Conserved hypothetical protein.	-
Os10g0536700	-1.86726	1.4416e-16	1.16451e-14	Similar to Peroxidase 1.	-
Os02g0120850	-1.32427	2.19724e-16	1.69464e-14	Non-protein coding transcript.	-
Os12g0530000	-2.18771	2.75122e-16	2.05478e-14	Similar to Histone H2A.	Histone
Os01g0273100	-1.7433	3.0729e-16	2.2784e-14	Similar to Ubiquitin conjugating protein-like (Ubiquitin-conjugating enzyme) (Ubiquitinating enzyme).	UQ_con
Os03g0144500	-2.67773	3.49533e-16	2.55459e-14	Similar to Xyloglucan galactosyltransferase KATAMARI 1 (EC 2.4.1.-) (MURUS3 protein).	-
Os01g0754800	-2.10471	3.52462e-16	2.56988e-14	Hypothetical protein.	-
Os06g0160100	-2.32695	5.30956e-16	3.78149e-14	Similar to Histones H3 and H4 (ISS).	Histone
Os03g0184500	-2.47422	6.09328e-16	4.28989e-14	Transcriptional factor B3 family protein.	B3
Os01g0786500	-1.90309	7.30177e-16	5.07093e-14	Similar to early nodulin 20.	Cu_bind_like
Os01g0963800	-3.7064	8.19544e-16	5.61534e-14	Conserved hypothetical protein.	-
Os04g0496300	-1.91921	1.05897e-15	7.12856e-14	Similar to H0306B06.4 protein.	-
Os11g0233800	-1.87574	1.14513e-15	7.6084e-14	Serine/threonine protein kinase-related domain containing protein.	LRRNT_2
Os05g0210100	-1.44865	1.26062e-15	8.30387e-14	Lipase%2C GDSL domain containing protein.	Lipase_GDSL
Os03g0279200	-2.05227	1.32896e-15	8.698e-14	Similar to Histone H2A.	Histone
Os07g0191200	-1.19019	1.71574e-15	1.10877e-13	Plasma membrane H+ ATPase (EC 3.6.3.6).	E1-E2_ATPase
Os09g0375300	-2.12024	1.94658e-15	1.24744e-13	Similar to predicted protein.	-
Os11g0508600	-1.9474	2.43512e-15	1.53803e-13	Sugar transporter%2C TAL effector-mediated susceptibility to bacterial pathogen	-
Os03g0347700	-1.32826	2.77478e-15	1.73119e-13	Protein containing a Bric-a-Brac/Tramtrack/Broad (BTB) complex and an NPH3domain (BTBN)%2C Regulation of auxin transport	-
Os02g0514712	-2.75517	3.16937e-15	1.96143e-13	Similar to H0818E04.19 protein.	-
Os01g0224100	-2.15788	3.80105e-15	2.33354e-13	Similar to DNA binding protein-like protein.	AP2
Os08g0490900	-2.03729	3.83325e-15	2.34861e-13	Similar to Histone H2B.2.	Histone
Os07g0617700	-1.99276	4.2329e-15	2.55774e-13	Cyclin-like F-box domain containing protein.	F-box
Os06g0115700	-1.9688	4.61654e-15	2.76447e-13	Conserved hypothetical protein.	-
Os11g0291475	-1.58191	5.69e-15	3.36533e-13	Hypothetical protein.	Glyco_hydro_3_C
Os06g0234900	-2.90972	8.47077e-15	4.88089e-13	Domain of unknown function DUF231%2C plant domain containing protein.	-
Os01g0169800	-1.6145	9.69351e-15	5.52045e-13	Tryptophan aminotransferase%2C Indole-3-acetic acid (IAA) biosynthesis	-
Os05g0438700	-2.06912	1.13873e-14	6.40191e-13	Similar to Histone H3.	Histone
Os02g0684500	-2.15595	1.20367e-14	6.71778e-13	Similar to Histone H4.	-
Os02g0699500	-2.20468	1.26024e-14	6.99533e-13	Conserved hypothetical protein.	-
Os07g0571300	-1.52135	1.29778e-14	7.16487e-13	Hypothetical protein.	-
Os12g0250700	-3.34429	1.75786e-14	9.49989e-13	Conserved hypothetical protein.	-
Os06g0474500	-2.06645	1.77892e-14	9.59681e-13	Protein of unknown function DUF239%2C plant domain containing protein.	-
Os09g0493400	-1.47441	2.05477e-14	1.09123e-12	Domain of unknown function DUF547 domain containing protein.	-
Os04g0677100	-1.6963	2.48582e-14	1.30659e-12	Similar to H0402C08.5 protein.	-
Os09g0531600	-2.46838	2.80521e-14	1.46943e-12	Protein of unknown function DUF702 domain containing protein.	-
Os04g0583600	-1.74829	2.94472e-14	1.53465e-12	Similar to Histone H4.	-
Os02g0581200	-2.03976	4.21233e-14	2.15863e-12	Similar to OSIGBa0115M15.3 protein.	-
novel.2319	-3.26449	5.01267e-14	2.54329e-12	-	-
Os09g0517600	-1.70799	6.22492e-14	3.14276e-12	Similar to FH protein NFH1.	FH2
Os10g0454200	-2.32788	1.30481e-13	6.23872e-12	Eggshell protein family protein.	-
Os01g0756900	-2.13425	1.69011e-13	7.98146e-12	Hypothetical protein.	-
Os05g0209600	-1.91539	1.72329e-13	8.1132e-12	Similar to Esterase.	Lipase_GDSL
Os04g0613200	-1.45914	1.76809e-13	8.31136e-12	Pectin lyase fold/virulence factor domain containing protein.	-
Os02g0258200	-2.07048	1.79529e-13	8.41471e-12	Similar to high mobility group family.	HMG_box
Os01g0326000	-2.02628	1.82207e-13	8.52596e-12	Similar to Peroxidase (Fragment).	-
Os05g0462700	-2.1271	1.85891e-13	8.68509e-12	Similar to Histone H4.	-
Os03g0119300	-1.59499	2.10837e-13	9.77622e-12	Peptidase S8%2C subtilisin-related domain containing protein.	Peptidase_S8
Os08g0519100	-3.11197	2.18373e-13	1.00951e-11	Hypothetical conserved gene.	ALO
Os10g0504600	-1.14482	2.31436e-13	1.0635e-11	Similar to SKIP interacting protein 24 (Fragment).	-
Os06g0127800	-2.38852	2.82742e-13	1.27821e-11	GAI-RGA-SCR (GRAS) family protein%2C Brassinosteroid signaling	GRAS
Os01g0502700	-1.9083	2.94069e-13	1.32357e-11	Similar to Histone H2A.	-
Os01g0618900	-1.22992	2.98927e-13	1.34346e-11	Similar to Polygalacturonase.	-
Os01g0280400	-1.97991	3.22584e-13	1.44135e-11	DNA-binding protein.	-
Os02g0450000	-1.41782	3.92899e-13	1.72538e-11	Similar to OSIGBa0107A02.7 protein.	-
Os03g0785800	-2.10692	5.98936e-13	2.56773e-11	Transcription factor %2C Cold tolerance	TCP
Os01g0559900	-1.60774	6.40236e-13	2.72575e-11	Non-protein coding transcript.	-
Os04g0589400	-2.16779	6.88949e-13	2.92908e-11	Conserved hypothetical protein.	-
Os03g0119900	-1.92466	7.40696e-13	3.13174e-11	Similar to Histone H4.	-
Os08g0101100	-1.90063	7.98553e-13	3.34868e-11	High mobility group%2C HMG1/HMG2 domain containing protein.	HMG_box
Os02g0228900	-1.61203	9.10223e-13	3.78594e-11	Similar to Auxin-responsive protein IAA18 (Indoleacetic acid-induced protein 18).	-
Os07g0563400	-1.87751	9.96517e-13	4.13366e-11	Protein of unknown function DUF761%2C plant family protein.	-
Os05g0466600	-1.48417	1.07466e-12	4.42788e-11	Similar to Histone H4.	-
Os07g0549900	-1.69774	1.19014e-12	4.88404e-11	Similar to Histone H4.	-
Os02g0757100	-2.10714	1.30905e-12	5.34343e-11	Similar to Phi-1 protein.	-
Os11g0149100	-1.84392	1.39879e-12	5.67954e-11	AT-hook motif and PPC domain containing protein%2C Drought tolerance%2C Regulation of root development under drought condition%2C Oxidative stress response%2C Regulation of the content of chlorophyll	-
novel.216	-2.77533	1.63498e-12	6.56901e-11	PF00141:Peroxidase	-
Os02g0764200	-2.54143	1.69588e-12	6.78707e-11	Similar to Xyloglucan fucosyltransferase-like [Oryza sativa (japonica cultivar-group)].	-
Os06g0657500	-2.50784	1.75354e-12	6.99047e-11	Hypothetical conserved gene.	AP2
Os10g0566800	-2.5909	1.85949e-12	7.37564e-11	Haem peroxidase%2C plant/fungal/bacterial family protein.	-
Os01g0687800	-1.62832	1.85968e-12	7.37564e-11	FAD linked oxidase%2C N-terminal domain containing protein.	ALO
Os01g0170500	-1.39651	1.88378e-12	7.4516e-11	Protein of unknown function DUF239%2C plant domain containing protein.	-
Os05g0513800	-2.13747	2.04377e-12	8.05336e-11	Small GTP-binding protein OsRac2.	-
Os01g0866200	-1.82189	2.11662e-12	8.29778e-11	Similar to Histone H3.	Histone
Os03g0138500	-1.69796	2.27908e-12	8.86676e-11	Conserved hypothetical protein.	-
Os03g0416300	-2.69295	2.3003e-12	8.93796e-11	Similar to Phytochelatin synthetase (Fragment).	-
Os01g0899800	-2.18187	2.40035e-12	9.29144e-11	Pathogenesis-related transcriptional factor and ERF domain containing protein.	AP2
Os07g0496700	-2.65868	2.55511e-12	9.85323e-11	Phosphate-induced protein 1 conserved region family protein.	-
Os05g0169600	-1.36104	3.20503e-12	1.2116e-10	Serine/threonine protein kinase domain containing protein.	Pkinase
Os08g0160300	-2.77941	3.35201e-12	1.26405e-10	Similar to KANADI-like transcription factor FEATHERED.	Myb_DNA-binding
Os02g0594700	-1.64029	3.37529e-12	1.27126e-10	Similar to Non-phototropic hypocotyl 3.	-
Os01g0756600	-1.62	3.51639e-12	1.31955e-10	Protein of unknown function DUF642 family protein.	-
Os11g0616300	-2.33677	3.74721e-12	1.39932e-10	Remorin%2C C-terminal region domain containing protein.	-
novel.2216	-1.99048	3.84601e-12	1.43447e-10	-	-
Os12g0568900	-2.01144	3.8519e-12	1.43493e-10	Thaumatin%2C pathogenesis-related family protein.	Thaumatin
Os03g0204100	-1.30721	4.10777e-12	1.52285e-10	Actin-binding FH2 domain containing protein.	FH2
Os07g0135550	-1.27832	4.68847e-12	1.72563e-10	Non-protein coding transcript.	-
Os09g0111100	-2.20288	4.97643e-12	1.82723e-10	Cyclin D domain containing protein.	-
Os01g0839900	-2.38107	4.9914e-12	1.83054e-10	Thaumatin%2C pathogenesis-related family protein.	Thaumatin
Os05g0212300	-2.02322	5.27198e-12	1.92883e-10	Similar to Endo-beta-1%2C4-glucanase precursor (EC 3.2.1.4).	-
Os06g0364500	-1.7827	5.32795e-12	1.94698e-10	Conserved hypothetical protein.	-
Os09g0403300	-2.04709	5.65301e-12	2.05842e-10	Similar to cytochrome P450.	p450
Os10g0418000	-1.95967	5.7122e-12	2.07505e-10	Similar to Histone H2A.	Histone
Os11g0291450	-1.8355	5.80958e-12	2.10793e-10	Non-protein coding transcript.	-
Os06g0159450	-2.10599	6.05899e-12	2.19324e-10	Similar to Histone H3.	-
Os03g0778400	-1.91835	6.6616e-12	2.4051e-10	Similar to predicted protein.	-
Os01g0598600	-1.39537	6.67561e-12	2.4051e-10	Peptidase A1 domain containing protein.	-
Os09g0433600	-1.87329	6.76941e-12	2.43318e-10	Similar to Histone H4.	-
Os12g0144600	-1.2383	7.38779e-12	2.63693e-10	Heavy metal transport/detoxification protein domain containing protein.	HMA
Os01g0242200	-1.88502	7.61362e-12	2.70809e-10	Zinc finger%2C C2H2-type domain containing protein.	-
Os07g0256700	-2.67076	8.24659e-12	2.90628e-10	Protein of unknown function DUF231%2C plant domain containing protein.	-
Os01g0896400	-2.00099	8.76004e-12	3.0837e-10	Similar to JHL23J11.5 protein.	-
Os04g0528600	-2.01697	8.88759e-12	3.12144e-10	Similar to OSIGBa0115K01-H0319F09.22 protein.	-
Os05g0409100	-1.99609	8.95175e-12	3.14038e-10	Similar to predicted protein.	-
Os02g0776600	-2.04115	9.6871e-12	3.38673e-10	Hypothetical conserved gene.	-
Os06g0232300	-1.61431	1.11182e-11	3.83897e-10	Similar to Auxin transport protein REH1.	-
Os04g0298700	-2.2354	1.14925e-11	3.96375e-10	Clp%2C N-terminal domain containing protein.	-
Os08g0506400	-1.68424	1.19872e-11	4.12049e-10	Serine/threonine protein kinase domain containing protein.	LRRNT_2
Os01g0253400	-1.96795	1.21553e-11	4.17361e-10	Protein of unknown function DUF1218 family protein.	-
Os12g0581300	-1.61164	1.24264e-11	4.26092e-10	Protein of unknown function DUF620 family protein.	-
Os01g0805600	-1.66633	1.24513e-11	4.26092e-10	Similar to Cyclin-B1-1.	Cyclin_C
Os01g0937100	-2.35903	1.30052e-11	4.42579e-10	Similar to Xylanase inhibitor precursor (Xylanase inhibitor TAXI-I).	-
Os03g0756300	-2.29721	1.36016e-11	4.61853e-10	X8 domain containing protein.	-
Os07g0580800	-1.59164	1.42341e-11	4.79616e-10	Hypothetical protein.	-
Os02g0834300	-2.12042	1.54871e-11	5.18989e-10	Beta tubulin%2C autoregulation binding site domain containing protein.	-
Os01g0660800	-2.40592	1.55872e-11	5.21773e-10	3'-5' exonuclease domain containing protein.	3_5_exonuc
Os09g0370000	-2.07726	1.62265e-11	5.414e-10	Conserved hypothetical protein.	-
Os02g0744200	-2.31287	1.69529e-11	5.64411e-10	Alpha-expansin OsEXPA5.	-
Os04g0422300	-2.24546	1.92842e-11	6.38984e-10	Protein of unknown function DUF6%2C transmembrane domain containing protein.	DUF6
Os04g0132500	-1.52645	2.04755e-11	6.7655e-10	Protein kinase%2C core domain containing protein.	Pkinase
Os07g0623501	-1.6151	2.20445e-11	7.26829e-10	Hypothetical gene.	-
Os10g0458900	-2.76498	2.20812e-11	7.27257e-10	Exostosin-like family protein.	-
Os10g0377150	-1.94529	2.21133e-11	7.27536e-10	Hypothetical protein.	-
Os04g0462400	-1.80551	2.42991e-11	7.96034e-10	Similar to lysine/histidine transporter.	Aa_trans
Os08g0253800	-1.87256	2.44023e-11	7.97929e-10	Similar to Cellulose synthase-like family C3 protein (Fragment).	-
Os12g0476200	-2.30107	2.48386e-11	8.11111e-10	Sucrose transporter%2C TAL effector PthXo2-dependent disease susceptibility to bacterial pathogen	-
Os03g0174200	-1.74272	2.5219e-11	8.22661e-10	Conserved hypothetical protein.	-
Os12g0580950	-2.22207	2.59462e-11	8.4369e-10	Hypothetical protein.	-
Os07g0119400	-1.65688	2.78937e-11	9.04145e-10	Ascorbate oxidase%2C Abiotic stress response	-
Os05g0507000	-1.76508	3.11788e-11	9.99023e-10	Similar to JHL23J11.5 protein.	-
Os04g0631200	-2.50436	3.18962e-11	1.01988e-09	Similar to cDNA clone:J033024P08%2C full insert sequence.	-
Os02g0669000	-1.43255	3.23213e-11	1.03132e-09	Lipase%2C GDSL domain containing protein.	Lipase_GDSL
Os05g0169800	-1.84915	3.42166e-11	1.08503e-09	Similar to Carboxyl-terminal proteinase.	-
Os05g0574300	-1.58949	3.59558e-11	1.13901e-09	Similar to Histone H2B.2.	Histone
Os01g0691100	-2.43864	4.08368e-11	1.28173e-09	Plant lipid transfer protein/seed storage/trypsin-alpha amylase inhibitor domain containing protein.	-
Os06g0133600	-1.92754	4.13659e-11	1.297e-09	Phosphate-induced protein 1 conserved region family protein.	-
Os01g0835900	-1.50098	4.33691e-11	1.3529e-09	Similar to Histone H4.	-
Os06g0257450	-1.59033	4.8343e-11	1.49741e-09	Ribonucleotide reductase%2C Chloroplast biogenesis	-
Os11g0177400	-2.01349	4.89003e-11	1.51315e-09	Similar to ATPase%2C coupled to transmembrane movement of substances.	ABC2_membrane
Os08g0148300	-2.03697	5.16068e-11	1.58889e-09	Conserved hypothetical protein.	Pkinase
Os04g0574200	-2.17356	5.41606e-11	1.66251e-09	FAS1 domain domain containing protein.	-
Os01g0133200	-1.90869	5.94915e-11	1.81888e-09	Conserved hypothetical protein.	-
novel.192	-2.05081	7.0174e-11	2.11805e-09	PF00628:PHD-finger|PF13832:PHD-zinc-finger like domain	PHD
Os06g0712600	-2.31432	7.12258e-11	2.14769e-09	Similar to SHI.	-
Os09g0441000	-1.45061	7.72415e-11	2.32071e-09	Peptidase S8%2C subtilisin-related domain containing protein.	Peptidase_S8
Os11g0107700	-1.87857	7.73419e-11	2.32071e-09	Similar to Leucine Rich Repeat family protein%2C expressed.	Pkinase_Tyr
Os08g0316900	-2.21124	8.37413e-11	2.50294e-09	Hypothetical protein.	-
Os09g0538500	-1.91715	8.82128e-11	2.62664e-09	Similar to Male sterility MS5.	-
Os05g0409400	-1.91599	9.1763e-11	2.71888e-09	Similar to Microtubule-associated protein MAP65-1a.	-
Os05g0113900	-1.9195	9.35516e-11	2.7692e-09	Similar to Histone H2A.	Histone
Os02g0666600	-2.67141	9.9813e-11	2.931e-09	Harpin-induced 1 domain containing protein.	-
Os01g0699900	-1.83908	1.02041e-10	2.98595e-09	Similar to Plasma membrane associated protein-like.	-
Os04g0650700	-1.60601	1.09118e-10	3.17788e-09	Similar to OSIGBa0113E10.3 protein.	Asparaginase_2
Os05g0424000	-1.92486	1.11856e-10	3.25145e-09	Amino acid permease%2C Transport of amino acids	Aa_trans
Os05g0493500	-1.83516	1.40493e-10	4.01543e-09	Similar to Cyclin-B1-5.	Cyclin_C
Os03g0162200	-1.59847	1.46645e-10	4.1796e-09	Similar to Histone H2A.	Histone
Os03g0736500	-1.70335	1.51234e-10	4.29875e-09	Syntaxin-related protein KNOLLE (Syntaxin 111) (AtSYP111).	SNARE
Os01g0544450	-1.70458	1.61024e-10	4.5472e-09	Similar to DNA replication licensing factor mcm4.	MCM
Os04g0422700	-2.30385	1.6702e-10	4.70786e-09	Similar to H0525E10.17 protein.	-
Os08g0512600	-1.60737	1.69061e-10	4.75229e-09	B-type plant-specific cyclin-dependent kinase%2C DNA damage response	Pkinase
Os09g0551600	-1.82613	1.71487e-10	4.81166e-09	Similar to HMGd1 protein (Nucleasome/chromatin assembly factor D protein NFD101).	HMG_box
Os02g0276900	-1.28124	1.7246e-10	4.83455e-09	Basic helix-loop-helix dimerisation region bHLH domain containing protein.	-
Os03g0387850	-1.1762	1.78546e-10	4.99602e-09	Hypothetical gene.	-
Os05g0531200	-2.88366	1.95933e-10	5.45767e-09	Pollen Ole e 1 allergen and extensin domain containing protein.	-
Os07g0490500	-1.10513	2.09643e-10	5.8027e-09	Xanthine/uracil/vitamin C permease family protein.	-
Os10g0146200	-2.37051	2.1245e-10	5.8698e-09	Similar to Thaumatin-like protein.	Thaumatin
Os05g0370300	-1.7998	2.15731e-10	5.95512e-09	Similar to src2-like protein.	-
Os01g0754100	-1.26429	2.24086e-10	6.18018e-09	Nucleic acid-binding%2C OB-fold domain containing protein.	-
Os12g0238900	-1.28753	2.28527e-10	6.29137e-09	Similar to HGA6.	-
Os03g0639800	-1.63826	2.3165e-10	6.3659e-09	Snf7 family protein.	ESCRT-III
Os01g0159000	-2.2891	2.59736e-10	7.0744e-09	Similar to cDNA clone:J023049H21%2C full insert sequence.	-
Os02g0653000	-1.43732	2.71454e-10	7.3609e-09	Non-protein coding transcript.	-
Os08g0466200	-2.39493	2.90803e-10	7.844e-09	Similar to KUP-related potassium transporter.	K_trans
Os02g0315600	-1.58524	2.92771e-10	7.89017e-09	Helix-loop-helix DNA-binding domain containing protein.	-
Os04g0128900	-1.95268	3.25807e-10	8.6814e-09	Flavin monooxygenase-like enzyme%2C Auxin biosynthesis	FMO-like
novel.2092	-8.0586	3.29752e-10	8.7713e-09	-	-
Os12g0108000	-1.67054	3.32597e-10	8.8393e-09	Similar to Laccase (Diphenol oxidase).	-
Os03g0332900	-1.47252	3.41116e-10	9.03443e-09	Protein kinase%2C core domain containing protein.	LRRNT_2
Os02g0489800	-1.80422	3.44691e-10	9.12125e-09	Similar to SKIP interacting protein 18 (Fragment).	-
Os04g0576900	-1.62875	3.6874e-10	9.71574e-09	Protein kinase%2C core domain containing protein.	Pkinase
Os09g0557900	-1.79093	3.71783e-10	9.78752e-09	Similar to Protein phosphatase 2C gamma isoform (EC 3.1.3.16) (PP2C-gamma) (Protein phosphatase magnesium-dependent 1 gamma) (Protein phosphatase 1C) (Fibroblast growth factor inducible protein 13) (FIN13).	Cu_bind_like
Os04g0683600	-1.2703	3.95065e-10	1.03472e-08	Similar to H0306F12.6 protein.	-
Os01g0176800	-2.0463	4.08096e-10	1.06431e-08	Protein of unknown function DUF2921 domain containing protein.	-
Os10g0577400	-1.64988	4.128e-10	1.07511e-08	Conserved hypothetical protein.	-
Os01g0835700	-1.93955	4.37713e-10	1.13289e-08	CCT domain containing protein.	CCT
Os02g0122700	-1.98486	4.40578e-10	1.13781e-08	Similar to SET domain protein.	PHD
Os02g0678800	-2.54009	4.50579e-10	1.16129e-08	Transcriptional activator/repressor%2C Reguration of KNOX gene%2C Oskn2 (regulator of meristem function)%2C Floral organogenesis	-
Os02g0787000	-2.02019	4.66205e-10	1.20056e-08	Allergen V5/Tpx-1 related family protein.	SCP
Os03g0799000	-1.38364	4.73227e-10	1.21254e-08	Similar to Histone H1.	-
Os04g0498101	-1.45359	5.06111e-10	1.29355e-08	Hypothetical gene.	-
Os02g0574600	-1.64974	5.25242e-10	1.34022e-08	Similar to H0523F07.2 protein.	-
Os05g0406800	-1.64264	5.35209e-10	1.36338e-08	Leucine-rich repeat%2C N-terminal domain containing protein.	LRRNT_2
Os02g0195800	-1.37983	5.38769e-10	1.37018e-08	Similar to Chaperone protein dnaJ 6 (AtJ6) (AtDjC6).	DnaJ
Os01g0931200	-1.89418	5.52568e-10	1.40024e-08	Armadillo-type fold domain containing protein.	-
Os02g0805200	-1.38776	5.58888e-10	1.41372e-08	Proliferating cell nuclear antigen (PCNA) (Cyclin).	PCNA_C
Os05g0210400	-3.60057	5.87448e-10	1.47927e-08	Lipase%2C GDSL domain containing protein.	Lipase_GDSL
Os12g0197700	-1.03702	6.28568e-10	1.56611e-08	Region of unknown function%2C putative Zinc finger%2C XS and XH domain containing protein.	-
Os12g0133800	-2.24343	6.40277e-10	1.5927e-08	Similar to Auxin efflux carrier.	-
Os07g0255900	-3.17275	6.8702e-10	1.69388e-08	Domain of unknown function DUF231%2C plant domain containing protein.	-
Os04g0228100	-1.70929	6.89783e-10	1.69796e-08	Similar to H0209A05.2 protein.	-
Os11g0137000	-1.74483	6.96412e-10	1.71153e-08	Similar to PIN1-like auxin transport protein.	-
Os08g0427700	-1.77973	7.11783e-10	1.74234e-08	Histone H2A.	Histone
Os10g0479500	-2.60395	7.84898e-10	1.9046e-08	Similar to carboxy-lyase.	-
Os09g0424300	-1.59218	7.98877e-10	1.93547e-08	S-adenosylmethionine decarboxylase.	SAM_decarbox
Os05g0346800	-2.70052	8.14553e-10	1.97189e-08	Similar to ASL5%3B DNA binding / protein binding.	-
Os01g0607900	-1.26053	8.44372e-10	2.03764e-08	Serine/threonine protein kinase-related domain containing protein.	Pkinase
Os04g0670100	-2.08136	8.52814e-10	2.05352e-08	Similar to H0818H01.13 protein.	-
Os04g0537800	-1.49603	8.61081e-10	2.06983e-08	Protein of unknown function DUF26 domain containing protein.	-
Os03g0221500	-1.92901	8.89987e-10	2.1343e-08	Glycoside hydrolase%2C family 17 protein.	Glyco_hydro_17
Os03g0364500	-1.24287	9.47456e-10	2.26152e-08	Similar to plectin-related.	-
Os11g0125900	-3.29899	9.6105e-10	2.29218e-08	Similar to GDA1/CD39 family protein%2C expressed.	-
Os03g0115000	-1.494	9.7163e-10	2.31562e-08	Cupredoxin domain containing protein.	Cu_bind_like
Os02g0792600	-1.75726	9.73785e-10	2.31895e-08	Hypothetical conserved gene.	-
Os02g0203700	-1.50514	9.85015e-10	2.34388e-08	Similar to Testis expressed sequence 13A protein.	zf-RanBP
Os02g0594651	-1.20535	9.96554e-10	2.36766e-08	Hypothetical gene.	-
Os09g0445600	-1.67373	1.01269e-09	2.39671e-08	Similar to oxidoreductase/ transition metal ion binding protein.	-
Os09g0300800	-1.31884	1.0745e-09	2.53713e-08	Protein of unknown function DUF247%2C plant family protein.	-
Os07g0545300	-1.28432	1.0953e-09	2.58029e-08	Similar to Histone H2A.	Histone
Os04g0653600	-2.01949	1.10959e-09	2.60995e-08	Similar to AINTEGUMENTA-like protein.	-
Os04g0512400	-1.3799	1.15292e-09	2.70359e-08	Similar to Midline 1 protein (Tripartite motif protein 18).	BRCT
Os01g0856550	-1.56417	1.15864e-09	2.71287e-08	Non-protein coding transcript.	Aa_trans
Os01g0226600	-2.51614	1.19977e-09	2.79849e-08	Similar to C4-dicarboxylate transporter/malic acid transport protein.	C4dic_mal_tran
Os05g0453401	-1.38536	1.28709e-09	2.98594e-08	Hypothetical protein.	-
Os03g0243700	-2.09723	1.43084e-09	3.30233e-08	Similar to Glycosyl hydrolase family 10 protein%2C expressed.	-
Os04g0434700	-1.48832	1.50235e-09	3.45697e-08	Non-protein coding transcript.	-
Os11g0247500	-2.1448	1.58772e-09	3.62894e-08	Conserved hypothetical protein.	-
Os04g0578800	-1.44848	1.68872e-09	3.84261e-08	Protein of unknown function DUF604 family protein.	-
Os12g0416800	-2.35574	1.83713e-09	4.14651e-08	Conserved hypothetical protein.	-
Os01g0341000	-1.39229	1.85331e-09	4.17507e-08	Conserved hypothetical protein.	-
Os03g0239000	-2.54268	1.85338e-09	4.17507e-08	Concanavalin A-like lectin/glucanase%2C subgroup domain containing protein.	-
Os08g0469500	-1.99589	1.86015e-09	4.18615e-08	Similar to F-box domain containing protein.	-
Os09g0500900	-1.33623	1.89941e-09	4.26824e-08	Protein of unknown function DUF568 domain containing protein.	Cytochrom_B561
Os02g0810200	-1.59711	1.97169e-09	4.42096e-08	Conserved hypothetical protein.	-
Os08g0157400	-1.19745	2.05144e-09	4.58304e-08	Zinc finger%2C RING/FYVE/PHD-type domain containing protein.	-
Os03g0127800	-1.70892	2.12784e-09	4.73992e-08	Non-protein coding transcript.	-
Os06g0187000	-1.61843	2.24013e-09	4.96843e-08	Similar to Origin recognition complex 1.	-
Os03g0672400	-1.68918	2.35407e-09	5.20608e-08	Conserved hypothetical protein.	-
Os02g0657000	-1.51768	2.45761e-09	5.42011e-08	AP2 domain-containing protein Rap211.	AP2
Os03g0314750	-2.34596	2.45791e-09	5.42011e-08	Hypothetical conserved gene.	-
Os12g0181500	-1.45474	2.56373e-09	5.64131e-08	Amino acid permease%2C Transport of amino acids	Aa_trans
Os10g0104900	-1.66483	2.58913e-09	5.68904e-08	Chromomethylase%2C Plant development%2C Silencing of transposable elements (TEs)	BAH
Os02g0652550	-1.36355	2.59128e-09	5.68969e-08	Similar to predicted protein.	Motile_Sperm
Os03g0602300	-1.48336	2.97538e-09	6.43186e-08	Cytochrome P450 85A1 (EC 1.14.-.-) (C6-oxidase) (OsDWARF) (Dwarf protein).	p450
Os12g0239900	-1.89893	3.02188e-09	6.52318e-08	Similar to PDR-like ABC transporter.	-
Os10g0572900	-1.37427	3.26981e-09	7.03364e-08	Protein of unknown function DUF296 domain containing protein.	-
Os08g0168700	-1.86746	3.40627e-09	7.3067e-08	Similar to cytokinin-O-glucosyltransferase 2.	UDPGT
novel.1020	-2.22949	3.5258e-09	7.55254e-08	PF00141:Peroxidase	-
Os04g0437300	-2.49113	3.55493e-09	7.60964e-08	Zinc finger%2C RING/FYVE/PHD-type domain containing protein.	U-box
Os03g0733900	-1.98811	3.56619e-09	7.62842e-08	Conserved hypothetical protein.	-
Os01g0708700	-1.76686	3.57437e-09	7.64059e-08	IQ calmodulin-binding region domain containing protein.	-
Os08g0118100	-1.48371	3.62851e-09	7.74554e-08	Similar to F5O11.14 (ACR8).	-
Os05g0390600	-1.38117	3.79868e-09	8.07375e-08	Conserved hypothetical protein.	-
Os11g0657050	-1.94218	3.80068e-09	8.07375e-08	Hypothetical protein.	-
Os02g0165500	-1.7864	3.88648e-09	8.24063e-08	Conserved hypothetical protein.	-
Os08g0502400	-1.48398	4.00428e-09	8.46526e-08	FAS1 domain domain containing protein.	-
Os07g0221300	-2.69485	4.01962e-09	8.49182e-08	Hypothetical conserved gene.	-
Os02g0614300	-2.17712	4.06237e-09	8.57035e-08	Similar to ANT-like protein.	AP2
Os02g0785700	-2.65475	4.11097e-09	8.65503e-08	Hypothetical conserved gene.	Galactosyl_T
Os03g0861400	-1.37666	4.17742e-09	8.7889e-08	Hypothetical conserved gene.	HMA
Os04g0664400	-2.59324	4.42907e-09	9.25492e-08	Auxin response factor 1.	Auxin_resp
Os12g0273700	-1.66286	4.59957e-09	9.5916e-08	Conserved hypothetical protein.	-
Os09g0459200	-2.11345	4.81927e-09	9.99542e-08	Unknown product%2C Brassinosteroid signaling%2C Control of organ length	-
Os01g0547133	-1.51158	4.90815e-09	1.01455e-07	Similar to carboxyl-terminal proteinase.	-
Os01g0705200	-2.17835	4.93337e-09	1.01908e-07	Late embryogenesis abundant protein repeat containing protein.	-
Os04g0457300	-1.62936	4.94303e-09	1.02038e-07	Similar to H0523F07.12 protein.	-
Os06g0704100	-2.03776	5.07893e-09	1.04633e-07	Protein of unknown function DUF547 domain containing protein.	-
Os06g0127900	-1.52447	5.15908e-09	1.05928e-07	Ribonucleotide reductase%2C Chloroplast biogenesis	-
Os10g0347000	-2.61807	5.21834e-09	1.07002e-07	X8 domain containing protein.	-
Os01g0152900	-1.47435	5.25151e-09	1.0761e-07	Similar to Histone H2B.1.	Histone
Os10g0147200	-1.63626	5.33185e-09	1.09111e-07	Similar to Thaumatin-like protein.	Thaumatin
Os04g0529700	-1.77255	5.49007e-09	1.12199e-07	Glycosyltransferase sugar-binding region containing DXD motif domain containing protein.	Gly_transf_sug
novel.2756	-1.79531	5.50241e-09	1.12377e-07	PF12620:Protein of unknown function (DUF3778)	-
Os06g0611100	-1.39028	5.61237e-09	1.1447e-07	Similar to IQ calmodulin-binding motif family protein.	-
Os05g0554601	-2.28238	5.81408e-09	1.18348e-07	Conserved hypothetical protein.	-
Os09g0442700	-1.71095	5.99927e-09	1.21795e-07	Chromatin remodeling factor%2C Genome-wide DNA methylation	Helicase_C
Os05g0593150	-1.30143	6.03888e-09	1.22518e-07	Hypothetical gene.	-
Os12g0438000	-1.45286	6.07519e-09	1.23173e-07	Similar to Histone H2A.	Histone
Os03g0165400	-1.24526	6.19348e-09	1.25406e-07	Similar to Relative to SR12 protein (Fragment).	-
Os08g0129600	-1.72302	6.41216e-09	1.29577e-07	Conserved hypothetical protein.	-
Os06g0193200	-1.47155	6.79193e-09	1.36443e-07	Similar to Pectin methylesterase 8 (Fragment).	-
Os02g0762200	-1.5732	6.83298e-09	1.37178e-07	Zinc finger%2C CCHC-type domain containing protein.	zf-CCHC
novel.1134	-1.73589	6.87476e-09	1.37927e-07	-	-
Os04g0486500	-1.5805	7.02865e-09	1.40738e-07	Similar to Mitotic spindle checkpoint protein MAD2.	HORMA
Os04g0677650	-1.06197	7.08008e-09	1.41675e-07	Hypothetical gene.	-
Os03g0128300	-1.69576	7.16971e-09	1.43376e-07	Conserved hypothetical protein.	-
Os03g0192600	-1.34524	7.19087e-09	1.43611e-07	Plant lipid transfer protein/Par allergen family protein.	-
Os05g0531400	-2.05494	7.20136e-09	1.43728e-07	Pollen Ole e 1 allergen and extensin domain containing protein.	-
Os11g0644100	-2.88715	7.48228e-09	1.49044e-07	Leucine-rich repeat%2C N-terminal domain containing protein.	LRRNT_2
Os01g0839200	-2.75968	8.30568e-09	1.63956e-07	DUF966 family protein%2C Abiotic stress response	-
Os05g0561400	-2.17511	8.41564e-09	1.65806e-07	Conserved hypothetical protein.	-
Os06g0605950	-1.51629	8.43098e-09	1.66002e-07	Hypothetical protein.	-
Os02g0131400	-2.11467	8.52975e-09	1.67839e-07	Beta-D-glucan exohydrolase%2C isoenzyme ExoII (EC 3.2.1.58).	Glyco_hydro_3_C
Os05g0125100	-1.75436	8.55031e-09	1.68136e-07	Conserved hypothetical protein.	-
Os03g0668900	-1.59865	8.83789e-09	1.73015e-07	Similar to acidic leucine-rich nuclear phosphoprotein 32 family member A.	-
Os01g0149600	-1.4745	8.88604e-09	1.73736e-07	Histon H2B	Histone
Os02g0219200	-1.39833	9.20768e-09	1.79567e-07	Similar to Beta-galactosidase precursor (EC 3.2.1.23) (Lactase) (Acid beta- galactosidase) (Exo-(1-->4)-beta-D-galactanase).	-
Os03g0712100	-2.22933	9.25755e-09	1.80425e-07	Cell division cycle-associated protein domain containing protein.	-
Os04g0648600	-2.29939	9.55568e-09	1.85882e-07	Similar to H0821G03.14 protein.	-
Os10g0438300	-1.95111	9.77108e-09	1.89711e-07	Conserved hypothetical protein.	-
Os02g0699466	-1.90375	9.98376e-09	1.93351e-07	Conserved hypothetical protein.	-
Os07g0205500	-1.09787	1.01961e-08	1.97339e-07	Protein of unknown function DUF239%2C plant domain containing protein.	-
Os01g0229000	-1.55448	1.03327e-08	1.9973e-07	Similar to Transcription factor myb.	-
novel.476	-2.53995	1.04999e-08	2.02707e-07	PF13243:Squalene-hopene cyclase C-terminal domain	-
Os03g0593100	-1.19753	1.07899e-08	2.07915e-07	Conserved hypothetical protein.	-
Os05g0454200	-1.62837	1.13694e-08	2.17986e-07	Guanine nucleotide exchange factors for Rop%2C Activation of small cuticular papillae development on leaf epidermis	DUF315
Os01g0152300	-1.58074	1.145e-08	2.19258e-07	Similar to Histone H2B.1.	Histone
Os08g0566100	-2.05568	1.22475e-08	2.33508e-07	Protein of unknown function DUF239%2C plant domain containing protein.	-
Os06g0131300	-1.66575	1.237e-08	2.35698e-07	Arginine decarboxylase%2C Chilling stress response	-
Os06g0256000	-1.76147	1.25947e-08	2.3909e-07	Conserved hypothetical protein.	-
Os03g0400600	-1.22819	1.28626e-08	2.43873e-07	Conserved hypothetical protein.	-
Os01g0362100	-1.44083	1.29078e-08	2.44579e-07	Esterase/lipase/thioesterase domain containing protein.	-
Os04g0419600	-1.79851	1.30065e-08	2.46297e-07	Histone H3.	Histone
Os09g0383300	-1.69152	1.3287e-08	2.50919e-07	Hypothetical conserved gene.	-
Os09g0382200	-1.59808	1.33746e-08	2.52178e-07	Non-protein coding transcript.	-
Os03g0807700	-2.60299	1.34874e-08	2.53994e-07	Protein of unknown function DUF642 domain containing protein.	-
Os03g0217900	-1.70803	1.36506e-08	2.56909e-07	Hypothetical protein.	-
Os01g0176500	-1.37876	1.42363e-08	2.66788e-07	Conserved hypothetical protein.	-
Os01g0140100	-1.10392	1.44128e-08	2.69765e-07	Peptidase A1 domain containing protein.	-
Os06g0245900	-1.66128	1.50832e-08	2.81456e-07	E2F Family domain containing protein.	E2F_TDP
Os01g0274800	-1.43544	1.51287e-08	2.82134e-07	R2R3-type MYB transcription factor%2C Sugar partitioning into anther	Myb_DNA-binding
Os07g0408500	-1.49878	1.55753e-08	2.90109e-07	Similar to Rac GTPase activating protein 3 (Fragment).	RhoGAP
Os03g0335500	-1.58359	1.60348e-08	2.97764e-07	Protein kinase%2C core domain containing protein.	Pkinase_Tyr
Os02g0258250	-1.57379	1.60971e-08	2.98639e-07	Hypothetical conserved gene.	-
Os01g0143300	-1.43811	1.62004e-08	3.00294e-07	Similar to Glycine-rich protein (Fragment).	-
Os04g0615600	-1.80217	1.62454e-08	3.00948e-07	Similar to H0525G02.3 protein.	-
Os07g0207100	-1.20933	1.64892e-08	3.05096e-07	Protein kinase%2C core domain containing protein.	Pkinase_Tyr
Os10g0114400	-1.13327	1.67723e-08	3.09958e-07	Protein kinase%2C catalytic domain domain containing protein.	Pkinase
Os04g0650300	-1.27545	1.73497e-08	3.1986e-07	Similar to H0212B02.9 protein.	-
Os03g0717200	-1.79327	1.75129e-08	3.22675e-07	Cytochrome b561 family protein.	Cytochrom_B561
Os03g0301800	-1.31671	1.79584e-08	3.3009e-07	Similar to Kinesin-like polypeptides 9 (Fragment).	Kinesin
Os03g0216900	-1.75365	1.80478e-08	3.31534e-07	Prefoldin domain containing protein.	-
Os06g0597400	-1.53829	1.81079e-08	3.3244e-07	PINHEAD/ZWILLE (PNH/ZLL) homologous protein%2C Shoot apical meristem (SAM) maintenance and leaf development	Piwi
Os09g0556800	-1.75923	1.8453e-08	3.3837e-07	Conserved hypothetical protein.	-
Os07g0574100	-2.71175	1.85094e-08	3.39203e-07	Similar to receptor-kinase isolog.	Pkinase
Os07g0624600	-1.99678	2.04874e-08	3.72339e-07	Similar to Trehalose-6-phosphate phosphatase.	-
Os04g0604200	-2.21312	2.06166e-08	3.74414e-07	Similar to Xyloglucan endotransglycosylase (Fragment).	-
Os08g0558400	-1.5402	2.13155e-08	3.85336e-07	Similar to Kinesin heavy chain (Fragment).	-
Os03g0810100	-1.30947	2.18955e-08	3.94761e-07	Similar to TRNA isopentenyl transferase-like protein (Adenylate isopentenyltransferase) (EC 2.5.1.27).	IPPT
Os02g0193600	-1.6184	2.19012e-08	3.94761e-07	Mitotic checkpoint serine/threonine protein kinase%2C Bub1 domain containing protein.	-
Os12g0605100	-1.17064	2.36225e-08	4.23054e-07	Conserved hypothetical protein.	-
Os05g0307100	-1.35214	2.46573e-08	4.40559e-07	Similar to tetracycline transporter protein.	-
Os01g0788700	-1.44756	2.47686e-08	4.42033e-07	Cupredoxin domain containing protein.	Cu_bind_like
Os01g0869300	-1.73349	2.50499e-08	4.46793e-07	Conserved hypothetical protein.	-
Os07g0649100	-1.84803	2.50741e-08	4.46965e-07	Armadillo-like helical domain containing protein.	-
Os03g0212600	-1.61023	2.62118e-08	4.65354e-07	Targeting for Xklp2 family protein.	-
Os03g0417833	-1.08969	2.75477e-08	4.87676e-07	Hypothetical gene.	-
Os07g0638000	-1.41565	2.80857e-08	4.96898e-07	Conserved hypothetical protein.	-
Os03g0232200	-1.70501	2.89367e-08	5.10776e-07	Similar to BABY BOOM.	AP2
Os10g0452700	-2.48237	2.96754e-08	5.23214e-07	Eggshell protein family protein.	-
Os06g0683900	-1.60253	3.00353e-08	5.28952e-07	Similar to OSIGBa0115M15.5 protein.	-
Os03g0857500	-1.48132	3.17572e-08	5.56086e-07	Protein of unknown function DUF303%2C acetylesterase putative domain containing protein.	-
Os04g0656800	-1.61212	3.22415e-08	5.63924e-07	Similar to Peroxidase precursor (EC 1.11.1.7).	-
Os02g0258300	-1.32091	3.22785e-08	5.64249e-07	Zinc finger%2C FYVE/PHD-type domain containing protein.	-
Os04g0525700	-1.90892	3.47775e-08	6.04148e-07	Similar to Serine carboxypeptidase II precursor (EC 3.4.16.6) (Carboxypeptidase D) (Bri1 suppressor 1) [Contains: Serine carboxypeptidase II chain A%3B Serine carboxypeptidase II chain B].	Peptidase_S10
Os12g0235700	-1.20951	3.5157e-08	6.09706e-07	Serine/threonine protein kinase-related domain containing protein.	LRRNT_2
Os10g0563550	-1.85483	3.64791e-08	6.30817e-07	Similar to Protein kinase domain containing protein%2C expressed.	-
Os01g0763900	-1.8003	3.6626e-08	6.32315e-07	X8 domain containing protein.	-
Os10g0402200	-1.57865	3.85626e-08	6.62404e-07	Origin recognition complex subunit 3%2C Lateral root development	-
Os06g0664800	-1.8204	3.87103e-08	6.6457e-07	Similar to Phosphate starvation regulator protein (Regulatory protein of P- starvation acclimation response Psr1).	-
Os01g0274500	-1.80584	4.2348e-08	7.2338e-07	Similar to Expansin-A11.	-
Os06g0497500	-1.82797	4.24103e-08	7.24042e-07	Conserved hypothetical protein.	-
Os05g0476200	-1.50288	4.33957e-08	7.40042e-07	Similar to DNA replication licensing factor MCM3 homolog (Replication origin activator) (ROA protein) (Fragment).	MCM
Os02g0731400	-1.62315	4.34375e-08	7.40295e-07	Similar to Chemocyanin precursor (Basic blue protein) (Plantacyanin).	Cu_bind_like
Os06g0550800	-1.18971	4.42785e-08	7.52588e-07	Conserved hypothetical protein.	-
Os01g0287600	-1.79514	4.56223e-08	7.73286e-07	Similar to Chitinase 10.	-
Os04g0479000	-1.97691	4.74342e-08	8.00902e-07	Similar to OSIGBa0116M22.9 protein.	AAA
Os12g0616400	-2.32725	4.89696e-08	8.25465e-07	Similar to Isoform 2 of Transcription factor PCF8.	TCP
Os12g0580600	-1.86117	4.93993e-08	8.30882e-07	Conserved hypothetical protein.	-
Os05g0270000	-1.6536	5.01381e-08	8.41925e-07	Ribosomal protein L25 family protein.	-
Os01g0247900	-2.07554	5.02286e-08	8.42983e-07	AWPM-19-like family protein.	-
Os08g0428800	-1.40499	5.10339e-08	8.54163e-07	Similar to High mobility group I/Y-2.	-
Os03g0790600	-1.01639	5.13282e-08	8.58154e-07	Glutamate carboxypeptidase%2C Hormone homeostasis%2C Regulation of developmental processes	TFR_dimer
Os01g0635400	-1.45801	5.24885e-08	8.75645e-07	Similar to mRNA-associated protein mrnp 41 (Rae1 protein homolog).	-
Os03g0758500	-1.2797	5.25751e-08	8.76613e-07	Similar to blue copper protein.	-
Os10g0503600	-1.60174	5.36407e-08	8.93411e-07	Tetraspanin domain containing protein.	Tetraspannin
Os02g0459300	-1.84294	5.42756e-08	9.03004e-07	Similar to tangled1.	-
Os03g0659800	-1.94799	5.43624e-08	9.03381e-07	Similar to H0525G02.7 protein.	-
Os01g0153300	-1.22796	5.48519e-08	9.09204e-07	Similar to Histone H2B.1.	Histone
Os12g0594000	-1.83187	5.51802e-08	9.13105e-07	WD40 repeat-like domain containing protein.	-
Os10g0554800	-1.67426	5.58852e-08	9.2179e-07	Plant lipid transfer protein and hydrophobic protein%2C helical domain containing protein.	-
Os10g0463200	-2.07048	5.74528e-08	9.45108e-07	Esterase%2C SGNH hydrolase-type domain containing protein.	Lipase_GDSL
Os02g0829100	-1.61356	5.77572e-08	9.49099e-07	Replication protein A 30kDa.	-
Os06g0184500	-1.54814	5.99038e-08	9.81221e-07	BTB domain containing protein.	-
Os07g0184850	-1.78126	6.02871e-08	9.86972e-07	Similar to histone H1.	-
Os01g0533500	-1.20005	6.13853e-08	1.00228e-06	Similar to Callose synthase 1 catalytic subunit.	-
Os09g0560000	-1.69271	6.37145e-08	1.03865e-06	Armadillo-like helical domain containing protein.	-
Os05g0165450	-3.21756	6.50167e-08	1.05876e-06	Similar to predicted protein.	-
Os02g0832500	-1.0036	6.50944e-08	1.0589e-06	Similar to predicted protein.	-
Os11g0157701	-1.67455	6.51378e-08	1.05904e-06	Hypothetical conserved gene.	-
Os06g0211600	-2.3808	6.57154e-08	1.06674e-06	Similar to Galactoside 2-alpha-L-fucosyltransferase (EC 2.4.1.69) (Xyloglucan alpha-(1%2C2)-fucosyltransferase) (PsFT1).	-
Os05g0167600	-1.70662	6.62559e-08	1.07494e-06	Conserved hypothetical protein.	-
Os08g0525000	-1.33323	6.89713e-08	1.11253e-06	Ras GTPase family protein.	Ras
Os05g0573900	-1.69979	6.90795e-08	1.11369e-06	Similar to predicted protein.	-
Os10g0524000	-2.32351	6.95249e-08	1.12028e-06	Conserved hypothetical protein.	-
Os02g0606700	-1.48124	7.00541e-08	1.12822e-06	D-box containing protein%2C Regulation of the cell cycle%2C Maintenance of meristematic activity under stress conditions	-
Os12g0484900	-1.61574	7.07274e-08	1.13846e-06	Similar to Growth-regulating factor 7.	-
Os07g0659800	-1.95968	7.39923e-08	1.1879e-06	Similar to Ubiquitin ligase SINAT5 (EC 6.3.2.-) (Seven in absentia homolog 5). Splice isoform 2.	-
Os05g0503100	-2.26988	7.46326e-08	1.19567e-06	Hypothetical conserved gene.	-
Os04g0619800	-1.51687	7.61439e-08	1.21798e-06	Similar to H0714H04.3 protein.	-
Os02g0809300	-2.23693	7.82176e-08	1.24855e-06	Conserved hypothetical protein.	-
Os06g0285400	-1.19113	7.96125e-08	1.26752e-06	Similar to Serine/threonine-specific kinase like protein.	Pkinase
Os05g0497150	-1.44047	8.18287e-08	1.30011e-06	Hypothetical conserved gene.	SMC_N
Os03g0761000	-1.83674	8.6956e-08	1.37801e-06	SWIB/MDM2 domain containing protein.	-
Os08g0421800	-1.42509	8.73773e-08	1.38397e-06	Similar to Mitogen-activated protein kinase kinase kinase 1 (EC 2.7.1.-) (Arabidospsis NPK1-related protein kinase 1). Splice isoform 1S.	Pkinase
Os01g0834100	-1.49494	8.7753e-08	1.3892e-06	Aldehyde dehydrogenase%2C conserved site domain containing protein.	-
Os03g0399400	-2.24924	8.88224e-08	1.40396e-06	Cyclin-like F-box domain containing protein.	F-box
Os09g0452400	-2.72924	9.14714e-08	1.4436e-06	Peptidase A1 domain containing protein.	-
Os05g0421000	-2.08529	9.2124e-08	1.45092e-06	Hypothetical conserved gene.	-
Os09g0539400	-1.49481	9.2402e-08	1.45455e-06	Similar to MCM10 minichromosome maintenance deficient 10.	-
novel.2120	-2.5854	9.27112e-08	1.45867e-06	PF05699:hAT family C-terminal dimerisation region|PF14372:Domain of unknown function (DUF4413)	hATC
Os02g0719000	-1.80314	9.31534e-08	1.46488e-06	Similar to Rho GDP-dissociation inhibitor 1 (Rho GDI-1) (AtRhoGDI1).	-
Os03g0807100	-1.43706	9.33643e-08	1.46744e-06	Protein of unknown function DUF239 domain containing protein.	-
Os08g0520000	-1.3745	9.50211e-08	1.49119e-06	Mitochondrial substrate carrier family protein.	Mito_carr
Os08g0467500	-1.94557	9.5292e-08	1.49468e-06	TB2/DP1 and HVA22 related protein family protein.	TB2_DP1_HVA22
Os01g0351200	-1.75765	9.60486e-08	1.50577e-06	Similar to Poly.	SAP
Os07g0517300	-1.58489	9.65659e-08	1.51234e-06	Protein of unknown function DUF1032 family protein.	-
Os06g0104300	-1.63852	9.6714e-08	1.51389e-06	Similar to Pectinesterase-like protein.	-
Os03g0747100	-1.80492	1.03196e-07	1.60878e-06	ERG2/sigma1 receptor-like domain containing protein.	-
Os08g0485000	-1.79718	1.04272e-07	1.62309e-06	Similar to PHI-1.	-
Os01g0720200	-1.51794	1.0459e-07	1.62721e-06	Non-protein coding transcript.	-
Os02g0104150	-2.17803	1.07391e-07	1.66741e-06	Non-protein coding transcript.	-
Os02g0529700	-1.43898	1.08478e-07	1.68259e-06	Similar to Acidic ribosomal protein P2a-4 (Fragment).	-
Os05g0304900	-1.87328	1.11266e-07	1.72497e-06	Similar to hydrolase%2C hydrolyzing O-glycosyl compounds.	-
Os09g0539000	-1.60828	1.12532e-07	1.74194e-06	Hypothetical conserved gene.	-
Os10g0457400	-1.72612	1.12981e-07	1.74714e-06	Similar to shugoshin-1.	-
Os08g0499100	-1.51284	1.14036e-07	1.76078e-06	ATPase%2C AAA+ type%2C core domain containing protein.	-
Os02g0102000	-2.55605	1.14154e-07	1.76172e-06	Similar to OSIGBa0134P10.4 protein.	-
Os10g0516200	-1.15224	1.18802e-07	1.82702e-06	Serine/threonine protein kinase domain containing protein.	Pkinase
Os12g0613600	-1.79294	1.23178e-07	1.88702e-06	Remorin%2C C-terminal region domain containing protein.	-
Os03g0214100	-1.52999	1.24475e-07	1.90473e-06	Replication protein A1.	tRNA_anti
Os06g0645500	-2.23918	1.29818e-07	1.98056e-06	Sterile alpha motif homology domain containing protein.	-
Os07g0685300	-2.03897	1.30198e-07	1.98537e-06	Similar to Phosphate starvation regulator protein (Regulatory protein of P- starvation acclimation response Psr1).	Myb_DNA-binding
Os09g0556300	-1.49911	1.31128e-07	1.99757e-06	Non-protein coding transcript.	-
Os11g0128400	-1.6245	1.31409e-07	1.99987e-06	CDC45-like protein family protein.	-
Os09g0487200	-1.5819	1.33198e-07	2.02408e-06	Conserved hypothetical protein.	-
Os02g0832150	-2.14418	1.35015e-07	2.04865e-06	Similar to zinc finger (C3HC4-type RING finger) family protein.	-
Os01g0897700	-1.02644	1.36192e-07	2.06373e-06	Similar to FH protein NFH1.	FH2
Os05g0489800	-1.77192	1.36442e-07	2.06623e-06	Centromeric histone 3 (Histone H3).	Histone
Os05g0205100	-1.72093	1.38677e-07	2.09593e-06	NLI interacting factor domain containing protein.	NIF
Os05g0235800	-1.60546	1.39175e-07	2.10241e-06	DNA-dependent ATPase MCM domain containing protein.	MCM
Os07g0152000	-1.28205	1.41563e-07	2.13219e-06	Transcription factor %2C Cold tolerance	TCP
Os08g0519750	-1.34912	1.42962e-07	2.15116e-06	Hypothetical conserved gene.	-
Os05g0122600	-1.58114	1.449e-07	2.17651e-06	Prefoldin domain containing protein.	-
Os06g0311000	-2.1036	1.45898e-07	2.1889e-06	Hypothetical conserved gene.	-
Os04g0412800	-1.77479	1.47068e-07	2.20323e-06	Thioredoxin fold domain containing protein.	-
Os09g0540600	-1.73943	1.47253e-07	2.20491e-06	Similar to WD-40 repeat protein MSI1.	-
Os03g0125100	-1.1942	1.51143e-07	2.26096e-06	Beta-carotene hydroxylase%2C Drought and oxidative stress resistance	-
Os02g0707200	-2.07016	1.60024e-07	2.3822e-06	Similar to Dof-like protein 34.	zf-Dof
Os05g0426800	-2.3701	1.60889e-07	2.39347e-06	Hypothetical conserved gene.	-
Os01g0170300	-1.223	1.60937e-07	2.39347e-06	Serine/threonine protein kinase-related domain containing protein.	LRRNT_2
Os01g0604900	-1.41971	1.61214e-07	2.39556e-06	Hypothetical protein.	-
Os04g0185100	-1.81007	1.61233e-07	2.39556e-06	DNA replication factor CDT1-like domain containing protein.	-
Os06g0256900	-2.33967	1.61395e-07	2.3968e-06	Similar to Endo-beta-1%2C4-glucanase precursor (EC 3.2.1.4).	-
Os10g0457200	-1.48368	1.65005e-07	2.44685e-06	Pectate lyase (PEL) precursor%2C Maintenance of normal cell division%2C Induction of leaf senescence	-
Os06g0704500	-1.58696	1.73687e-07	2.56084e-06	Leucine-rich repeat%2C plant specific containing protein.	-
Os11g0621500	-1.0344	1.73693e-07	2.56084e-06	Similar to EARLY FLOWERING 4 (Fragment).	-
Os04g0382800	-1.36119	1.78832e-07	2.63535e-06	Conserved hypothetical protein.	-
novel.2686	-1.34462	1.79866e-07	2.64886e-06	PF01501:Glycosyl transferase family 8	Glyco_transf_8
Os08g0494000	-1.41409	1.83755e-07	2.70141e-06	Harpin-induced 1 domain containing protein.	-
Os09g0502200	-1.11197	1.85717e-07	2.72634e-06	Similar to Beta-1%2C3-glucanase (Fragment).	Glyco_hydro_17
Os01g0339500	-1.90456	1.89154e-07	2.77414e-06	Similar to No apical meristem protein.	-
Os01g0852400	-1.91471	1.89631e-07	2.77981e-06	Protein of unknown function DUF740 family protein.	-
Os08g0261100	-1.34078	1.91506e-07	2.80461e-06	Protein of unknown function DUF1218 family protein.	-
Os01g0201250	-1.58924	1.92746e-07	2.82142e-06	Similar to DNA-binding WRKY.	-
Os02g0734800	-1.4275	1.93302e-07	2.82812e-06	Protein of unknown function DUF26 domain containing protein.	-
Os04g0445400	-1.29301	1.93388e-07	2.82812e-06	Similar to OSIGBa0140O07.6 protein.	-
Os09g0110100	-1.05385	1.96014e-07	2.8638e-06	Protein kinase%2C core domain containing protein.	LRRNT_2
Os10g0213100	-1.02331	1.97315e-07	2.87869e-06	Similar to Gamma-aminobutyrate transaminase subunit isozyme 3 (EC 2.6.1.19).	-
Os03g0196500	-1.99799	2.0725e-07	3.00508e-06	Cyclin-like F-box domain containing protein.	-
Os12g0560700	-1.66041	2.07838e-07	3.01175e-06	Similar to PROLIFERA protein.	MCM
Os07g0211700	-2.1122	2.07907e-07	3.01175e-06	Similar to isopentenyl transferase IPT4.	IPPT
Os02g0282100	-1.10325	2.11118e-07	3.05107e-06	Conserved hypothetical protein.	-
Os05g0187500	-2.66101	2.28323e-07	3.28272e-06	IQ calmodulin-binding motif family protein%2C Positive regulator of brassinosteroid signalling%2C Regulation of grain width and weight	-
Os11g0244300	-1.35231	2.33983e-07	3.35624e-06	Similar to ATPase%2C AAA family protein.	-
Os05g0584400	-1.93069	2.37192e-07	3.38959e-06	Conserved hypothetical protein.	-
Os08g0511800	-1.58329	2.50697e-07	3.57095e-06	Conserved hypothetical protein.	-
Os10g0522601	-1.05285	2.54823e-07	3.62468e-06	Armadillo-like helical domain containing protein.	-
Os04g0395700	-1.1952	2.58693e-07	3.67291e-06	Conserved hypothetical protein.	-
Os07g0475400	-1.09853	2.60345e-07	3.69465e-06	Similar to Expansin-like protein A (Fragment).	-
Os02g0656100	-1.63853	2.60811e-07	3.69956e-06	Conserved hypothetical protein.	-
Os08g0425700	-1.71308	2.63341e-07	3.73028e-06	Similar to Annexin-like protein.	-
Os05g0138200	-1.87511	2.68469e-07	3.79922e-06	Similar to Chitinase (Class II) (EC 3.2.1.14).	-
Os07g0600700	-1.23642	2.69713e-07	3.81287e-06	X8 domain containing protein.	-
Os04g0522100	-1.98608	2.70941e-07	3.82734e-06	Similar to OSIGBa0131L05.12 protein.	-
Os04g0412700	-1.81119	2.79085e-07	3.93333e-06	Carbonic anhydrase%2C eukaryotic family protein.	-
Os09g0395400	-1.63946	2.82412e-07	3.97292e-06	Hypothetical protein.	-
Os04g0444400	-1.4037	2.83444e-07	3.98509e-06	Similar to barley mlo defense gene homolog3.	-
Os12g0147000	-2.03945	2.89196e-07	4.0535e-06	Similar to DNA binding protein.	-
Os02g0109400	-1.77812	2.89422e-07	4.05481e-06	Transcription factor jumonji/aspartyl beta-hydroxylase domain containing protein.	JmjC
Os11g0104933	-1.25501	2.96077e-07	4.14237e-06	Non-protein coding transcript.	-
Os01g0685900	-1.4604	2.96936e-07	4.14873e-06	Similar to 65kD microtubule associated protein.	-
Os05g0207700	-1.59731	2.97084e-07	4.1489e-06	Similar to Serine/threonine-protein kinase PBS1 (EC 2.7.1.37) (AvrPphB susceptible protein 1).	Pkinase_Tyr
Os11g0447300	-1.27648	3.03859e-07	4.23581e-06	GTP-binding protein%2C HSR1-related domain containing protein.	-
Os04g0198733	-2.07569	3.04441e-07	4.24199e-06	Hypothetical conserved gene.	-
Os05g0232700	-1.19284	3.05881e-07	4.2582e-06	Conserved hypothetical protein.	-
Os01g0927000	-1.43756	3.08213e-07	4.28871e-06	Similar to SET domain-containing protein SET118.	SET
Os06g0127250	-1.47216	3.15461e-07	4.38163e-06	Hypothetical protein.	-
Os11g0472600	-1.60124	3.17127e-07	4.39681e-06	Similar to P21-Rho-binding domain containing protein.	PBD
Os11g0549670	-1.00281	3.17309e-07	4.39735e-06	Similar to Aspartate-semialdehyde dehydrogenase.	-
Os11g0536000	-1.68443	3.28521e-07	4.54656e-06	Non-protein coding transcript.	-
novel.1492	-1.64119	3.32169e-07	4.59291e-06	-	-
Os02g0797400	-1.41246	3.34548e-07	4.61956e-06	MCM family protein.	MCM
Os12g0167700	-1.92055	3.37114e-07	4.65082e-06	Similar to SAP domain containing protein%2C expressed.	-
Os06g0143700	-1.77962	3.39433e-07	4.67649e-06	Similar to Sulfate transporter 2.	Sulfate_transp
Os04g0423800	-1.21018	3.44038e-07	4.73356e-06	Peroxidase (EC 1.11.1.7).	-
Os09g0415700	-1.31342	3.49908e-07	4.80572e-06	Protein of unknown function DUF248%2C methyltransferase putative family protein.	-
Os03g0386500	-1.45436	3.50485e-07	4.81149e-06	Similar to Trehalose-6-phosphate phosphatase.	-
Os04g0504200	-1.46	3.53126e-07	4.84557e-06	Conserved hypothetical protein.	-
Os01g0191800	-1.57751	3.56635e-07	4.88935e-06	Similar to Aurora kinase.	Pkinase
Os03g0339700	-1.59805	3.68344e-07	5.03863e-06	Protein of unknown function DUF827%2C plant family protein.	-
Os07g0628600	-1.73833	3.77801e-07	5.14964e-06	Origin recognition complex subunit 6 family protein.	-
Os01g0153100	-1.19192	3.8675e-07	5.2646e-06	Similar to Histone H2B-3 (Fragment).	Histone
Os09g0395600	-2.11663	3.89928e-07	5.30551e-06	Concanavalin A-like lectin/glucanase domain containing protein.	-
Os03g0816400	-1.21805	3.93142e-07	5.34214e-06	GTP-binding protein%2C HSR1-related domain containing protein.	-
Os01g0605500	-1.47822	3.98878e-07	5.41529e-06	Kinesin%2C motor region domain containing protein.	Kinesin
Os12g0132800	-2.22193	4.0058e-07	5.43598e-06	Major facilitator superfamily antiporter.	MFS_1
Os08g0429800	-1.89981	4.14948e-07	5.61359e-06	Hypothetical conserved gene.	p450
Os09g0463300	-1.33425	4.26106e-07	5.75187e-06	Domain of unknown function DUF547 domain containing protein.	-
Os07g0508900	-1.15754	4.26461e-07	5.75413e-06	Hypothetical conserved gene.	-
Os12g0127100	-2.16861	4.27299e-07	5.76037e-06	Similar to Nse1 non-SMC component of SMC5-6 complex family protein.	-
Os02g0718050	-1.61832	4.30284e-07	5.79553e-06	Non-protein coding transcript.	-
Os02g0739700	-1.36409	4.32034e-07	5.81654e-06	E2F Family domain containing protein.	E2F_TDP
Os09g0286300	-1.84449	4.34085e-07	5.84159e-06	Hypothetical conserved gene.	-
Os01g0919100	-2.67887	4.4108e-07	5.92274e-06	Aluminum-induced citrate transporter%2C Aluminum tolerance	MatE
Os04g0558500	-1.46064	4.4851e-07	6.01724e-06	Hypothetical conserved gene.	-
Os12g0156866	-1.10846	4.52449e-07	6.06215e-06	Similar to Amino acid permease family protein%2C expressed.	-
Os02g0162200	-2.07954	4.5564e-07	6.09868e-06	Similar to Early salt stress and cold acclimation-induced protein 2-3.	Cu_bind_like
Os11g0221000	-1.51653	4.68409e-07	6.24871e-06	Aux/IAA_ARF_dimerisation domain containing protein.	-
Os02g0231000	-1.59385	4.73732e-07	6.31423e-06	Hypothetical conserved gene.	-
Os03g0137800	-1.44145	4.75523e-07	6.33535e-06	Cyclin-dependent kinase inhibitor family protein.	-
Os08g0108100	-1.34175	4.77171e-07	6.3518e-06	Pectinesterase inhibitor domain containing protein.	-
Os03g0168700	-1.82106	4.87233e-07	6.47451e-06	SET domain containing protein.	SET
Os03g0636800	-2.47739	5.00203e-07	6.63823e-06	Similar to cDNA clone:J033073A22%2C full insert sequence.	Pkinase
Os02g0512400	-1.9982	5.01974e-07	6.65598e-06	CC-type glutaredoxin%2C Abiotic stress response%2C Floral organ development and pathogen response	-
Os04g0578400	-1.46984	5.03226e-07	6.66971e-06	Similar to Beta-ring hydroxylase (Fragment).	-
Os08g0207500	-1.76017	5.0603e-07	6.70397e-06	Similar to Zinc transporter ZIP1 (Fragment).	-
Os05g0541100	-1.29189	5.15056e-07	6.81472e-06	IQ calmodulin-binding region domain containing protein.	-
Os05g0533800	-1.14011	5.21806e-07	6.89512e-06	Similar to hydrogen-transporting ATP synthase%2C rotational mechanism.	-
Os11g0302800	-2.08655	5.25945e-07	6.94621e-06	Protein of unknown function DUF724 family protein.	-
Os02g0828600	-1.1717	5.28907e-07	6.97993e-06	Hypothetical conserved gene.	-
Os03g0758700	-1.74369	5.40028e-07	7.11446e-06	WD40 repeat domain containing protein.	-
Os02g0781400	-1.72221	5.51405e-07	7.24727e-06	Similar to 20 kDa chaperonin%2C chloroplast precursor (Protein Cpn21) (Chloroplast protein Cpn10) (Chloroplast chaperonin 10) (Ch-CPN10).	-
Os01g0973200	-1.70471	5.51826e-07	7.24811e-06	Hypothetical conserved gene.	-
Os06g0534200	-1.9463	5.52941e-07	7.25966e-06	Conserved hypothetical protein.	-
Os03g0770900	-1.56476	5.60678e-07	7.34553e-06	Conserved hypothetical protein.	-
Os01g0605100	-1.19802	5.66783e-07	7.41918e-06	Similar to BCS1 protein-like protein.	AAA
Os08g0479300	-1.82938	5.72541e-07	7.48816e-06	Cyclin%2C A/B/D/E domain containing protein.	Cyclin_C
Os07g0166600	-1.26297	5.77006e-07	7.54334e-06	Conserved hypothetical protein.	-
Os01g0839500	-1.15195	5.77367e-07	7.54485e-06	Histone-fold domain containing protein.	Histone
Os06g0696600	-1.40625	5.85127e-07	7.64301e-06	Similar to Xyloglucan endo-transglycosylase homolog.	-
Os03g0407400	-1.84649	5.90388e-07	7.69862e-06	Protein with plant-specific organ size regulation (OSR) domain%2C transmembrane region%2C TNFR/NGFR family cysteine-rich domain and VWFC module%2C Regulator of grain size and organ size	-
Os04g0115600	-1.71107	5.93329e-07	7.73041e-06	Non-protein coding transcript.	-
Os10g0539500	-1.14404	5.98817e-07	7.78867e-06	Similar to Histone H4.	-
Os05g0584600	-1.34456	6.10869e-07	7.93199e-06	ATPase%2C AAA-type%2C core domain containing protein.	AAA
Os01g0785900	-2.6221	6.16546e-07	7.99218e-06	Zinc finger%2C C2H2-type domain containing protein.	-
Os12g0165900	-1.09508	6.35135e-07	8.22061e-06	Hypothetical conserved gene.	-
Os03g0260432	-2.74426	6.35626e-07	8.22124e-06	Similar to CLE family OsCLE302 protein.	-
Os02g0741800	-1.47992	6.36866e-07	8.22918e-06	Similar to Permease 1.	-
Os05g0396900	-1.19588	6.43783e-07	8.31016e-06	Conserved hypothetical protein.	-
Os03g0114000	-1.69134	6.64079e-07	8.55416e-06	Similar to Kinesin.	Kinesin
Os09g0444600	-1.24451	6.64553e-07	8.55668e-06	Non-protein coding transcript.	-
Os02g0720200	-1.67326	6.76654e-07	8.70519e-06	Similar to 65kD microtubule associated protein.	-
Os04g0471700	-2.05309	6.8983e-07	8.86727e-06	Similar to WRKY10 (WRKY transcription factor 35).	WRKY
Os01g0138500	-1.32365	7.04668e-07	9.0283e-06	Protein of unknown function DUF789 family protein.	-
Os01g0149400	-1.08338	7.10676e-07	9.08954e-06	Hypothetical protein.	-
Os09g0465400	-1.9454	7.15683e-07	9.14597e-06	Adenine nucleotide translocator 1 domain containing protein.	Mito_carr
Os06g0523300	-1.72588	7.22516e-07	9.22944e-06	Conserved hypothetical protein.	-
Os11g0602600	-1.32936	7.28274e-07	9.2914e-06	Similar to 40S ribosomal protein S9.	S4
Os07g0591700	-2.24442	7.29671e-07	9.30535e-06	Conserved hypothetical protein.	-
Os07g0191650	-1.7246	7.68332e-07	9.73771e-06	Similar to F-box domain containing protein%2C expressed.	-
Os11g0672700	-2.11332	7.69625e-07	9.7496e-06	RecQ DNA helicase%2C RNA silencing	DEAD
Os07g0100800	-1.57119	7.69906e-07	9.7496e-06	Similar to Amino acid permease.	Aa_trans
Os01g0759900	-1.53985	7.80885e-07	9.88048e-06	Similar to Permease 1.	-
Os08g0282500	-1.98106	7.83613e-07	9.90684e-06	WD40 repeat-like domain containing protein.	-
Os02g0538900	-1.32099	7.85673e-07	9.92879e-06	Basic-leucine zipper (bZIP) transcription factor domain containing protein.	-
Os04g0472700	-1.46048	8.02311e-07	1.01265e-05	Similar to H0305E08.4 protein.	-
Os02g0825650	-1.06897	8.11492e-07	1.02256e-05	Hypothetical conserved gene.	-
Os02g0284600	-1.10394	8.16249e-07	1.02771e-05	Similar to 60S ribosomal protein L27.	-
Os01g0332500	-2.04533	8.22475e-07	1.03428e-05	Similar to Serine carboxypeptidase II-like protein.	Peptidase_S10
Os04g0375900	-1.35051	8.26173e-07	1.0385e-05	Kinesin%2C motor region domain containing protein.	Kinesin
Os01g0618300	-1.51857	8.29471e-07	1.04222e-05	Armadillo-type fold domain containing protein.	-
Os10g0562700	-1.12325	8.36321e-07	1.0504e-05	DUF630 and DUF632 domains containing protein%2C Control of leaf rolling	-
Os12g0104800	-1.0954	8.48732e-07	1.06337e-05	Similar to Clathrin heavy chain.	-
Os01g0616600	-1.25837	8.5227e-07	1.06737e-05	Pentatricopeptide repeat domain containing protein.	-
Os08g0547600	-1.93878	8.52826e-07	1.06763e-05	Similar to SRS7 (SHI-RELATED SEQUENCE 7).	-
novel.1764	-1.26858	8.53519e-07	1.06806e-05	PF06749:Protein of unknown function (DUF1218)	-
Os01g0834125	-1.46083	8.61895e-07	1.07723e-05	Hypothetical protein.	-
Os02g0532900	-1.07506	8.62354e-07	1.07736e-05	Glycoside hydrolase%2C family 17 protein.	Glyco_hydro_17
Os12g0117600	-1.33597	8.64722e-07	1.07988e-05	BTB domain containing protein.	-
Os01g0532800	-1.34846	8.71832e-07	1.08788e-05	Similar to Condensin complex subunit 2.	-
Os04g0559100	-1.87088	8.96129e-07	1.11412e-05	Similar to Pollen-specific kinase partner protein.	DUF315
Os09g0347800	-1.24903	8.99493e-07	1.11785e-05	Histone acetyltransferase type B%2C catalytic subunit domain containing protein.	-
Os06g0156600	-1.46608	9.09003e-07	1.12921e-05	Lipase%2C GDSL domain containing protein.	Lipase_GDSL
Os05g0320500	-2.48872	9.13541e-07	1.13393e-05	Conserved hypothetical protein.	-
Os06g0274200	-1.47002	9.15522e-07	1.13593e-05	Similar to H/ACA ribonucleoprotein complex subunit 2 (H/ACA snoRNP protein NHP2) (High mobility group-like nuclear protein 2).	-
Os04g0482100	-2.4543	9.20949e-07	1.14174e-05	Similar to H0510A06.16 protein.	PMSR
Os02g0751100	-1.29994	9.29915e-07	1.15192e-05	Peptidase A1 domain containing protein.	-
Os01g0125600	-1.19029	9.32103e-07	1.1537e-05	Heavy metal transport/detoxification protein domain containing protein.	HMA
Os12g0501900	-1.15182	9.3916e-07	1.16103e-05	Similar to 10A19I.7.	-
Os03g0818200	-1.42194	9.39763e-07	1.16131e-05	NAD(P)-binding domain containing protein.	Epimerase
Os07g0603100	-1.20208	9.47784e-07	1.17028e-05	Nucleotide-binding%2C alpha-beta plait domain containing protein.	RRM_1
Os08g0112700	-1.60427	9.88583e-07	1.21528e-05	MADS-box transcription factor%2C Regulator of both biotic and abiotic stress responses	SRF-TF
Os09g0433650	-2.06897	1.02227e-06	1.25367e-05	Tobacco mosaic virus coat protein family protein.	-
Os06g0256800	-1.42034	1.03291e-06	1.26622e-05	Hypothetical conserved gene.	-
Os11g0497350	-1.42212	1.03715e-06	1.27092e-05	Conserved hypothetical protein.	-
Os02g0130000	-1.17518	1.04591e-06	1.28113e-05	Similar to SWIb domain-containing protein (Fragment).	-
Os05g0102600	-1.39079	1.07144e-06	1.30896e-05	Zinc finger%2C RING/FYVE/PHD-type domain containing protein.	zf-C3HC4
Os02g0753900	-1.82357	1.07197e-06	1.30896e-05	Hypothetical conserved gene.	-
Os10g0542400	-1.28977	1.07993e-06	1.31807e-05	Expansin/Lol pI family protein.	-
Os02g0558600	-1.75148	1.10002e-06	1.34099e-05	Conserved hypothetical protein.	-
Os03g0301600	-1.90875	1.11329e-06	1.35555e-05	Conserved hypothetical protein.	-
Os06g0572400	-1.38585	1.11404e-06	1.35593e-05	Tetraspanin domain containing protein.	Tetraspannin
novel.43	-2.20704	1.11547e-06	1.35713e-05	-	-
Os07g0591100	-1.13536	1.12885e-06	1.37179e-05	Protein of unknown function DUF620 family protein.	-
Os05g0556900	-1.24229	1.13009e-06	1.37274e-05	Ribosomal protein L35Ae family protein.	-
Os01g0732700	-1.37157	1.14088e-06	1.38531e-05	Flavin monooxygenase-like enzyme %2C Auxin biosynthesis	FMO-like
Os01g0927500	-1.86061	1.1513e-06	1.39629e-05	Serine/threonine protein kinase-related domain containing protein.	Pkinase
Os11g0426400	-1.97732	1.15445e-06	1.39935e-05	Cupredoxin domain containing protein.	-
Os11g0297800	-1.23102	1.15473e-06	1.39935e-05	Similar to Beta-D-xylosidase.	Glyco_hydro_3_C
Os02g0758800	-1.24357	1.18425e-06	1.43117e-05	Cupredoxin domain containing protein.	Cu_bind_like
Os01g0224200	-2.27129	1.1939e-06	1.44057e-05	Hypothetical conserved gene.	-
Os06g0532500	-1.62552	1.19656e-06	1.4432e-05	Protein with similar CLE domain%2C Meristem maintenance	-
Os02g0448000	-1.18033	1.19865e-06	1.4446e-05	Protein of unknown function DUF296 domain containing protein.	-
Os03g0723000	-1.29899	1.20089e-06	1.44672e-05	GRAS transcription factor domain containing protein.	GRAS
Os05g0119600	-1.787	1.24262e-06	1.49406e-05	Similar to Protein binding protein.	-
Os05g0137200	-1.25845	1.26976e-06	1.52491e-05	Similar to P-glycoprotein ABCB5.	-
Os11g0297000	-1.17405	1.286e-06	1.53959e-05	Conserved hypothetical protein.	-
Os02g0178500	-1.14146	1.2956e-06	1.54927e-05	Similar to DEM2.	-
Os04g0553500	-1.90059	1.35533e-06	1.61566e-05	Pectin lyase fold domain containing protein.	-
Os06g0726800	-1.40351	1.36989e-06	1.63174e-05	G2/mitotic-specific cyclin 2 (B-like cyclin) (CycOs2).	Cyclin_C
Os06g0712800	-1.63664	1.37116e-06	1.63262e-05	Similar to Ankyrin-like protein.	-
Os01g0234700	-1.13111	1.399e-06	1.66449e-05	Harpin-induced 1 domain containing protein.	-
Os10g0565500	-1.50731	1.41366e-06	1.67997e-05	Similar to Retrotransposon protein.	-
Os06g0253600	-1.19182	1.41926e-06	1.68598e-05	Similar to secretory protein-like.	-
Os04g0378066	-1.0894	1.42307e-06	1.68985e-05	Hypothetical gene.	-
Os05g0111300	-1.88504	1.42446e-06	1.69084e-05	Similar to B22EL8 protein.	-
Os04g0620500	-1.21829	1.44195e-06	1.70917e-05	Similar to H0714H04.7 protein.	-
Os03g0198600	-1.45821	1.46702e-06	1.73733e-05	Homeodomain-leucine zipper transcription factor%2C Regulation of panicle exsertion	Homeobox
Os07g0155200	-1.95149	1.48688e-06	1.75949e-05	Uncharacterised protein family UPF0090 domain containing protein.	-
Os07g0565400	-1.43641	1.4918e-06	1.76463e-05	Similar to SRF8 (STRUBBELIG-RECEPTOR FAMILY 8).	Pkinase_Tyr
Os12g0158400	-2.05306	1.49581e-06	1.7687e-05	Protein of unknown function DUF623%2C plant domain containing protein.	-
Os01g0743200	-1.47271	1.49797e-06	1.76988e-05	Pectin lyase fold/virulence factor domain containing protein.	-
Os08g0224500	-1.46644	1.51324e-06	1.7845e-05	Similar to 3-glucanase.	Glyco_hydro_17
Os03g0433200	-1.42199	1.5158e-06	1.78615e-05	SHR transcription factor%2C Regulation of the number of cortex cell layers in the root%2C Coordination of stomatal patterning	GRAS
Os07g0654300	-1.48976	1.54057e-06	1.81325e-05	Conserved hypothetical protein.	-
Os03g0389000	-1.65537	1.55081e-06	1.82459e-05	Similar to LOL3.	Peptidase_C14
Os03g0807500	-1.111	1.55587e-06	1.82914e-05	Cupredoxin domain containing protein.	Cu_bind_like
Os02g0219800	-1.45451	1.57973e-06	1.85577e-05	Tetraspanin domain containing protein.	Tetraspannin
Os08g0397800	-1.98055	1.58127e-06	1.85687e-05	Conserved hypothetical protein.	-
Os01g0746400	-2.15573	1.59617e-06	1.87365e-05	Carotenoid cleavage dioxygenase 8%2C Control of lateral bud outgrowth%2C Regulation of tillering%2C Strigolactones biosynthesis	RPE65
Os01g0197400	-1.4006	1.60042e-06	1.87721e-05	Conserved hypothetical protein.	-
Os05g0512000	-1.40227	1.60295e-06	1.87946e-05	Zinc finger%2C RING/FYVE/PHD-type domain containing protein.	BRCT
Os05g0453900	-1.60815	1.62798e-06	1.90589e-05	Similar to DNA replication complex GINS protein PSF1.	-
Os09g0462700	-1.29774	1.65823e-06	1.94056e-05	Similar to RNA Binding Protein 47.	RRM_1
Os04g0490866	-1.79296	1.66761e-06	1.95005e-05	Hypothetical protein.	Aa_trans
Os02g0821850	-1.70804	1.67823e-06	1.96173e-05	Non-protein coding transcript.	-
Os09g0476800	-1.3283	1.72145e-06	2.01071e-05	FAS1 domain domain containing protein.	-
Os08g0491200	-1.1726	1.74574e-06	2.03831e-05	Serine/threonine protein kinase domain containing protein.	Pkinase
novel.375	-1.61712	1.76261e-06	2.05645e-05	-	-
Os03g0307333	-1.55149	1.76615e-06	2.05979e-05	Hypothetical conserved gene.	-
Os09g0298500	-1.18165	1.77493e-06	2.06924e-05	Zinc finger%2C RING/FYVE/PHD-type domain containing protein.	-
Os01g0849100	-1.97306	1.77562e-06	2.06927e-05	Small GTPase Rac/ROP guanine nucleotide exchange factor%2C Signal transduction	DUF315
Os04g0535200	-2.12311	1.85198e-06	2.15253e-05	Peptidase A1 domain containing protein.	-
Os03g0386800	-1.51754	1.87112e-06	2.16984e-05	Peptidase S10%2C serine carboxypeptidase family protein.	Peptidase_S10
Os05g0215300	-1.95428	1.87773e-06	2.17586e-05	UDP-glucuronosyl/UDP-glucosyltransferase family protein.	UDPGT
Os01g0214001	-2.18366	1.90976e-06	2.20882e-05	Hypothetical protein.	-
Os10g0474000	-2.2247	1.91419e-06	2.21227e-05	Peptidase C48%2C SUMO/Sentrin/Ubl1 domain containing protein.	Peptidase_C48
Os05g0466100	-1.89978	1.95553e-06	2.25581e-05	CCT domain containing protein.	CCT
Os04g0382400	-2.00365	1.95896e-06	2.25891e-05	Similar to OSIGBa0092E09.7 protein.	-
Os11g0295900	-2.44788	1.97485e-06	2.27467e-05	Similar to ASGR-BBM-like1.	AP2
Os03g0134900	-1.19047	1.97933e-06	2.27898e-05	Similar to Glutathione S-transferase GSTF14 (Fragment).	GST_C
Os12g0145900	-1.63034	1.98456e-06	2.28415e-05	Similar to Leucine Rich Repeat family protein%2C expressed.	Pkinase
Os04g0684300	-1.47478	2.08878e-06	2.39511e-05	Non-protein coding transcript.	-
Os08g0487700	-1.09746	2.11576e-06	2.42081e-05	Helix-loop-helix DNA-binding domain containing protein.	-
Os01g0962600	-1.40225	2.12159e-06	2.42639e-05	Similar to 40S ribosomal protein S10-1.	-
Os03g0793600	-1.45761	2.13059e-06	2.43578e-05	Similar to type I inositol-1%2C4%2C5-trisphosphate 5-phosphatase CVP2.	Exo_endo_phos
Os03g0722400	-1.32452	2.15559e-06	2.4607e-05	Chromatin remodeling factor%2C Genome-wide DNA methylation	Helicase_C
Os01g0812800	-1.48782	2.18439e-06	2.49013e-05	Ribosomal protein L30e domain containing protein.	-
Os01g0707500	-1.97166	2.18462e-06	2.49013e-05	Similar to Transcription factor LAX PANICLE.	-
Os12g0584700	-2.38775	2.18982e-06	2.49503e-05	Similar to Aminotransferase-like.	-
Os08g0248700	-1.52572	2.19055e-06	2.49503e-05	Similar to Blind.	Myb_DNA-binding
Os02g0831400	-1.80722	2.19716e-06	2.50163e-05	Similar to SKIP interacting protein 16.	-
Os01g0723100	-1.47111	2.19894e-06	2.50273e-05	Senescence-associated family protein.	-
Os02g0699700	-1.2898	2.20517e-06	2.50796e-05	Similar to DNA topoisomerase II.	-
Os05g0400500	-1.67515	2.25735e-06	2.5635e-05	Similar to plasma membrane associated protein.	-
Os01g0783200	-1.02691	2.31555e-06	2.62378e-05	Similar to Diacylglycerol kinase.	-
Os05g0397900	-1.30982	2.33197e-06	2.63752e-05	Kinesin%2C motor region domain containing protein.	Kinesin
Os06g0550901	-1.54098	2.34179e-06	2.6457e-05	Non-protein coding transcript.	-
Os05g0430800	-1.16628	2.36166e-06	2.66619e-05	Similar to Amidophosphoribosyltransferase%2C chloroplast precursor (EC 2.4.2.14) (Glutamine phosphoribosylpyrophosphate amidotransferase) (ATASE) (GPAT).	Pribosyltran
Os09g0570800	-1.78367	2.37765e-06	2.68226e-05	Isopenicillin N synthase family protein.	2OG-FeII_Oxy
Os04g0443951	-1.91282	2.41084e-06	2.71644e-05	Hypothetical protein.	-
Os03g0724600	-2.01311	2.42016e-06	2.72422e-05	Conserved hypothetical protein.	-
Os05g0112200	-1.44975	2.4419e-06	2.74567e-05	Similar to Zn finger protein (Fragment).	zf-Dof
Os09g0502000	-1.50815	2.45889e-06	2.76376e-05	Similar to Ribosomal L32.	-
Os01g0662800	-2.09848	2.46077e-06	2.76465e-05	Zinc finger%2C NHR/GATA-type domain containing protein.	GATA
Os02g0158800	-1.35499	2.48817e-06	2.79053e-05	Protein of unknown function DUF246%2C plant family protein.	-
Os10g0563700	-1.41865	2.49119e-06	2.7929e-05	Similar to Nucleoside diphosphate kinase I (EC 2.7.4.6) (NDK I) (NDP kinase I) (PP18).	NDK
Os08g0129200	-1.207	2.51776e-06	2.82062e-05	Similar to Cold shock protein-1.	zf-CCHC
Os01g0631500	-1.1905	2.52112e-06	2.82335e-05	Similar to Beta-1%2C3-glucanase-like protein.	-
Os01g0566800	-1.93426	2.56604e-06	2.86843e-05	Hypothetical conserved gene.	-
novel.307	-4.4107	2.5714e-06	2.87233e-05	-	-
Os10g0412700	-1.39135	2.61644e-06	2.91946e-05	Thaumatin%2C pathogenesis-related family protein.	Thaumatin
Os06g0194400	-1.66576	2.61924e-06	2.92152e-05	Transcriptional factor B3 family protein.	B3
Os03g0750300	-1.39356	2.62698e-06	2.92909e-05	Conserved hypothetical protein.	-
Os03g0728500	-1.54884	2.6284e-06	2.92961e-05	Forkhead-associated domain containing protein.	FHA
Os02g0752300	-1.64818	2.62985e-06	2.92989e-05	Conserved hypothetical protein.	-
Os04g0415800	-1.55982	2.68224e-06	2.9788e-05	Similar to OSIGBa0092M08.2 protein.	-
Os06g0186300	-1.20065	2.69147e-06	2.98797e-05	Leucine-rich repeat domain containing protein.	LRRNT_2
Os03g0329500	-1.21774	2.69593e-06	2.99075e-05	Similar to Endo-1%2C4-beta-glucanase (EC 3.2.1.4).	-
Os04g0105200	-1.25085	2.70039e-06	2.99463e-05	Similar to B0616E02-H0507E05.1 protein.	-
Os03g0563600	-1.26123	2.73008e-06	3.02536e-05	Similar to Peroxidase 56 precursor (EC 1.11.1.7) (Atperox P56) (ATP33).	-
Os01g0195200	-1.22453	2.7348e-06	3.0295e-05	Similar to Serine/threonine-protein kinase PBS1 (EC 2.7.1.37) (AvrPphB susceptible protein 1).	Pkinase_Tyr
Os03g0166000	-1.44041	2.75257e-06	3.04479e-05	Alba%2C DNA/RNA-binding protein family protein.	-
Os02g0564600	-2.21695	2.7802e-06	3.07424e-05	Late embryogenesis abundant protein 3 family protein.	-
Os03g0416400	-1.60343	2.79229e-06	3.08539e-05	Similar to Patatin-like phospholipase family protein%2C expressed.	-
Os01g0977100	-1.62832	2.81445e-06	3.10876e-05	Similar to predicted protein.	Tetraspannin
Os02g0742800	-1.55102	2.8296e-06	3.12086e-05	Conserved hypothetical protein.	-
Os06g0694200	-1.53033	2.86139e-06	3.15153e-05	Esterase%2C SGNH hydrolase-type domain containing protein.	Lipase_GDSL
Os02g0828900	-1.33182	2.86443e-06	3.15375e-05	Transcription factor jumonji domain containing protein.	JmjC
novel.2043	-1.86467	2.89341e-06	3.18337e-05	-	-
Os09g0421166	-2.13151	2.91315e-06	3.20279e-05	Hypothetical conserved gene.	-
Os01g0937366	-1.41464	2.91809e-06	3.20707e-05	Conserved hypothetical protein.	-
Os01g0904400	-1.36929	2.91937e-06	3.20734e-05	Similar to Chromosome assembly protein homolog.	SMC_N
Os03g0607600	-1.51237	2.92776e-06	3.21425e-05	Similar to Cyclin-A3-1.	Cyclin_C
Os09g0553100	-1.01459	2.94959e-06	3.23475e-05	Similar to Histone H4.	-
Os03g0109500	-1.09915	2.96315e-06	3.24846e-05	Similar to 40S ribosomal protein S17-4.	-
Os02g0753000	-1.5976	2.97211e-06	3.25596e-05	Similar to Trehalose-6-phosphate phosphatase.	-
Os04g0543600	-1.58715	2.98693e-06	3.27102e-05	Amino acid/polyamine transporter I family protein.	-
Os07g0193800	-1.61453	3.01416e-06	3.29732e-05	Similar to BHLH transcription factor (Fragment).	HLH
Os01g0278950	-1.44201	3.02327e-06	3.3061e-05	Similar to predicted protein.	Peptidase_S8
Os10g0450000	-1.423	3.03543e-06	3.31822e-05	Protein of unknown function DUF247%2C plant family protein.	-
Os02g0814300	-1.46845	3.04208e-06	3.3243e-05	Cytochrome c%2C monohaem domain containing protein.	-
Os09g0371100	-1.2175	3.07472e-06	3.35878e-05	Similar to hydrogen symporter.	MFS_1
Os10g0521100	-1.46296	3.0779e-06	3.36106e-05	Similar to Actin-depolymerizing factor 6 (ADF-6) (AtADF6).	Cofilin_ADF
Os12g0555600	-1.03616	3.12364e-06	3.40374e-05	Cellulose synthase-like protein%2C Cell wall biosynthesis	-
Os02g0135300	-1.69518	3.13166e-06	3.41005e-05	Similar to Wee1-like protein kinase.	Pkinase
Os03g0144300	-2.09873	3.1442e-06	3.42214e-05	Similar to Xyloglucan galactosyltransferase KATAMARI 1 (EC 2.4.1.-) (MURUS3 protein).	-
Os08g0489100	-1.38807	3.17936e-06	3.45587e-05	Hypothetical conserved gene.	UDPGT
Os09g0395300	-2.49398	3.18531e-06	3.45802e-05	GARP DNA-binding protien%2C Leaf polarity modeling	Myb_DNA-binding
Os03g0360300	-2.03711	3.19443e-06	3.46488e-05	Conserved hypothetical protein.	-
Os10g0344900	-2.12269	3.19765e-06	3.46715e-05	Multi antimicrobial extrusion protein MatE family protein.	MatE
Os06g0181200	-1.00765	3.24143e-06	3.51214e-05	Serine/threonine protein kinase domain containing protein.	Pkinase_Tyr
Os04g0465300	-1.60171	3.26274e-06	3.53274e-05	A member of the GAST (gibberellin (GA)-Stimulated Transcript) family%2C Cell division%2C Differentiation of panicles	-
Os08g0163100	-1.3129	3.29813e-06	3.56477e-05	Nuf2 family protein.	-
Os02g0198400	-1.10495	3.31089e-06	3.57478e-05	Similar to predicted protein.	-
Os06g0352900	-1.0997	3.3207e-06	3.5816e-05	Conserved hypothetical protein.	-
Os03g0569900	-1.01689	3.35449e-06	3.61423e-05	Similar to RNA Binding Protein 45.	RRM_1
Os02g0116800	-1.36016	3.42382e-06	3.68375e-05	Remorin%2C C-terminal region domain containing protein.	-
Os01g0775400	-1.50084	3.4506e-06	3.70867e-05	Similar to Cytokinin dehydrogenase 5 precursor (EC 1.5.99.12) (Cytokinin oxidase 5) (CKO5) (AtCKX5) (AtCKX6).	FAD_binding_4
novel.1901	-1.87841	3.47252e-06	3.72831e-05	PF13966:zinc-binding in reverse transcriptase	-
Os04g0629400	-1.94646	3.4918e-06	3.74646e-05	Similar to H0303G06.19 protein.	-
Os01g0332900	-1.15625	3.53066e-06	3.78148e-05	Similar to immediate-early protein RSP40.	-
Os11g0120200	-1.74841	3.55615e-06	3.80215e-05	Protein of unknown function DUF936%2C plant family protein.	-
Os08g0432800	-1.13165	3.5601e-06	3.80452e-05	Similar to BHLH transcription activator Ivory seed.	HLH
Os01g0296200	-2.04239	3.56085e-06	3.80452e-05	Similar to polygalacturonase.	-
Os12g0569900	-1.77517	3.57857e-06	3.82079e-05	Similar to Zn finger protein (Fragment).	zf-Dof
Os04g0563700	-1.10177	3.58423e-06	3.82551e-05	Cyclin.	Cyclin_C
Os08g0240500	-1.65613	3.59509e-06	3.8345e-05	Glycoside hydrolase%2C family 16 domain containing protein.	-
Os12g0472366	-1.94421	3.59939e-06	3.83769e-05	Hypothetical protein.	-
Os01g0300900	-1.6561	3.68743e-06	3.92151e-05	Galactose oxidase/kelch%2C beta-propeller domain containing protein.	-
Os12g0613250	-1.48224	3.68824e-06	3.92151e-05	Similar to BTB/POZ%3B Superoxide dismutase%2C copper/zinc binding%3B NPH3.	BTB
Os02g0496900	-1.08565	3.79139e-06	4.02283e-05	Mitochondrial import receptor%2C TOM9-2 subunit%2C plant domain containing protein.	-
Os05g0550250	-1.04822	3.80041e-06	4.03101e-05	Similar to seed maturation protein.	-
Os02g0700100	-1.45169	3.81653e-06	4.04531e-05	Similar to WD-repeat protein.	WD40
Os12g0133850	-2.45463	3.84168e-06	4.06775e-05	Hypothetical protein.	-
novel.2511	-1.29587	3.84597e-06	4.07089e-05	PF06075:Plant protein of unknown function (DUF936)	-
Os03g0577100	-1.51785	3.86519e-06	4.08701e-05	Nuf2 family protein.	-
Os07g0474300	-1.63578	3.86787e-06	4.08843e-05	Conserved hypothetical protein.	-
Os12g0533400	-1.90988	4.01973e-06	4.23147e-05	Similar to Rac GTPase activating protein 1.	RhoGAP
Os04g0490300	-2.07695	4.07225e-06	4.27649e-05	Similar to protein binding protein.	-
Os04g0494600	-2.18746	4.09071e-06	4.2944e-05	Protein of unknown function DUF642 family protein.	-
Os01g0972900	-1.34582	4.12503e-06	4.32748e-05	Similar to Clone ZZD405 mRNA sequence. (Fragment).	-
Os06g0589800	-1.45656	4.15455e-06	4.3564e-05	Protein kinase%2C core domain containing protein.	Pkinase
Os05g0356800	-1.18078	4.15544e-06	4.3564e-05	Protein of unknown function DUF3511 domain containing protein.	-
Os10g0175500	-1.78077	4.26978e-06	4.47322e-05	Hypothetical gene.	-
Os08g0154650	-1.16884	4.31238e-06	4.51168e-05	Non-protein coding transcript.	-
Os03g0276300	-1.65535	4.38771e-06	4.58424e-05	Similar to Dof domain%2C zinc finger family protein%2C expressed.	-
Os04g0511700	-1.28343	4.41913e-06	4.6108e-05	Similar to OSIGBa0157K09-H0214G12.18 protein.	-
Os11g0669200	-1.63448	4.42741e-06	4.61786e-05	Similar to Protein kinase domain containing protein%2C expressed.	Pkinase
Os11g0154300	-1.29536	4.43036e-06	4.61937e-05	Protein of unknown function DUF584 family protein.	-
Os08g0167800	-3.43733	4.51494e-06	4.69639e-05	Similar to Sesquiterpene synthase.	-
Os05g0163200	-1.25682	4.51949e-06	4.69954e-05	Non-protein coding transcript.	-
Os06g0130200	-1.4501	4.54794e-06	4.72272e-05	Cell cycle regulated microtubule associated protein domain containing protein.	-
Os05g0385400	-2.18788	4.64002e-06	4.81183e-05	Conserved hypothetical protein.	-
Os12g0224400	-1.79694	4.74933e-06	4.91841e-05	Similar to Exostosin family protein%2C expressed.	-
Os09g0416900	-1.31235	4.7676e-06	4.93413e-05	Armadillo-like helical domain containing protein.	-
Os05g0177100	-2.37986	4.79003e-06	4.95528e-05	F-box domain%2C cyclin-like domain containing protein.	F-box
Os03g0196250	-1.4123	4.79127e-06	4.95528e-05	Conserved hypothetical protein.	-
Os12g0633200	-1.48925	4.79541e-06	4.95789e-05	Erg28-like family protein.	-
Os01g0101800	-1.74697	4.85901e-06	5.0152e-05	Conserved hypothetical protein.	-
Os11g0168250	-1.39921	5.05782e-06	5.20989e-05	Hypothetical gene.	-
Os09g0547200	-1.35478	5.10732e-06	5.25559e-05	Protein of unknown function DUF292%2C eukaryotic domain containing protein.	-
Os02g0725600	-1.13152	5.14076e-06	5.28646e-05	tRNA (guanine-N1-)-methyltransferase%2C eukaryotic domain containing protein.	-
Os01g0976800	-1.23613	5.23797e-06	5.37922e-05	Zinc finger%2C NHR/GATA-type domain containing protein.	GATA
Os07g0480800	-1.46651	5.29556e-06	5.43472e-05	Cellulase (EC 3.2.1.4).	-
Os07g0421800	-2.08227	5.30483e-06	5.44242e-05	Hypothetical conserved gene.	-
Os05g0228400	-1.05513	5.30803e-06	5.44388e-05	Basic helix-loop-helix dimerisation region bHLH domain containing protein.	-
Os04g0642100	-1.29484	5.38129e-06	5.50892e-05	Microtubule-associated protein EB1.	CH
Os03g0851150	-1.50866	5.38222e-06	5.50892e-05	Non-protein coding transcript.	GTP_EFTU_D2
Os12g0572000	-1.26649	5.41132e-06	5.53502e-05	R2R3-type MYB transcription factor%2C Adaptive growth%2C Salt tolerance	-
Os10g0465800	-1.1288	5.44565e-06	5.56457e-05	Similar to 60S ribosomal protein L21.	-
novel.1915	-1.42069	5.59195e-06	5.70078e-05	PF03732:Retrotransposon gag protein|PF00078:Reverse transcriptase (RNA-dependent DNA polymerase)|PF17921:Integrase zinc binding domain|PF17919:RNase H-like domain found in reverse transcriptase|PF00665:Integrase core domain	RVT_1
Os01g0653100	-1.53669	5.60368e-06	5.71084e-05	Conserved hypothetical protein.	-
Os06g0687600	-1.05611	5.66005e-06	5.7615e-05	Protein of unknown function DUF579%2C plant family protein.	-
Os05g0155100	-1.24626	5.66089e-06	5.7615e-05	Similar to 60S ribosomal protein L18.	-
Os03g0231950	-1.29986	5.75097e-06	5.83962e-05	Similar to Helix-loop-helix DNA-binding domain containing protein%2C expressed.	HLH
Os07g0185500	-1.06838	5.80471e-06	5.88834e-05	Non-protein coding transcript.	-
Os01g0128300	-1.05773	5.92612e-06	5.99763e-05	Similar to predicted protein.	-
Os07g0484500	-1.67615	5.97728e-06	6.04343e-05	Protein of unknown function DUF1395 family protein.	-
Os07g0123500	-1.57174	5.98202e-06	6.04623e-05	BTB/POZ fold domain containing protein.	-
Os04g0688300	-1.40822	5.99451e-06	6.05487e-05	Haem peroxidase%2C plant/fungal/bacterial family protein.	-
Os02g0773200	-1.21527	6.01156e-06	6.06867e-05	UspA domain containing protein.	Usp
Os04g0445100	-2.07823	6.069e-06	6.12205e-05	Similar to 22.7 kDa class IV heat shock protein precursor.	-
Os02g0832100	-1.49368	6.17612e-06	6.21478e-05	Similar to hexose transporter.	Sugar_tr
Os05g0497200	-1.36655	6.17944e-06	6.21508e-05	AP2/ERF (APETALA2/ethylene-responsive factor) protein%2C Regulation of spikelet meristem determinancy and floral organ identity	AP2
Os03g0850900	-1.50581	6.21988e-06	6.24756e-05	Similar to Chemocyanin precursor (Basic blue protein) (Plantacyanin).	Cu_bind_like
Os11g0244600	-1.81368	6.24937e-06	6.27308e-05	Epsin-like%2C N-terminal domain containing protein.	-
Os04g0379800	-1.25664	6.26288e-06	6.28458e-05	Conserved hypothetical protein.	-
Os03g0812000	-1.10498	6.29777e-06	6.31546e-05	DNA topoisomerase%2C type IIA%2C subunit A or C-terminal domain containing protein.	-
Os06g0145800	-1.82225	6.32776e-06	6.34346e-05	Similar to Whirly family nucleic acid binding protein.	-
Os04g0494950	-2.06499	6.37608e-06	6.38356e-05	Similar to OSIGBa0103O01.12 protein.	-
Os07g0198300	-1.15161	6.38568e-06	6.38901e-05	Bifunctional inhibitor/plant lipid transfer protein/seed storage domain containing protein.	-
Os05g0328000	-1.77479	6.41361e-06	6.4086e-05	Hypothetical protein.	-
Os04g0447900	-1.74232	6.53095e-06	6.51337e-05	Domain of unknown function DUF623 domain containing protein.	-
Os03g0146300	-1.05682	6.59231e-06	6.56901e-05	Similar to Cyclin-dependent kinases regulatory subunit.	-
Os01g0185350	-1.10375	6.65357e-06	6.62036e-05	Non-protein coding transcript.	-
Os02g0830200	-1.11117	6.6575e-06	6.62212e-05	A-type response regulator%2C Cytokinin signaling	Response_reg
Os09g0539700	-2.14875	6.71708e-06	6.6749e-05	Conserved hypothetical protein.	-
Os05g0578900	-2.05585	6.77958e-06	6.72829e-05	GAGA-type zinc finger transcription factor%2C Organogenesis	GATA
Os03g0859500	-1.04488	6.81669e-06	6.75638e-05	ABC transporter-like domain containing protein.	ABC2_membrane
Os05g0476100	-1.43702	6.87168e-06	6.80649e-05	Protein of unknown function DUF827%2C plant family protein.	-
Os11g0300700	-1.77698	6.9064e-06	6.83426e-05	Similar to Protein kinase domain.	Pkinase
Os01g0888200	-1.55929	6.93771e-06	6.86304e-05	Non-protein coding transcript.	-
Os03g0566600	-1.45186	7.01106e-06	6.92667e-05	Methyltransferase FkbM domain containing protein.	-
Os02g0104500	-1.10598	7.063e-06	6.97573e-05	MYB-like domain containing protein.	-
Os01g0840700	-1.25845	7.0969e-06	7.0047e-05	Similar to 60S ribosomal protein L36.	-
Os03g0212400	-1.18519	7.19737e-06	7.09247e-05	Similar to SNAP25 homologous protein SNAP29.	-
Os11g0470600	-1.15945	7.30545e-06	7.18975e-05	Conserved hypothetical protein.	-
Os11g0615800	-1.50007	7.35451e-06	7.22876e-05	DNA repair protein RAD51%2C Homologous pairing	-
Os07g0104366	-2.65934	7.36969e-06	7.23836e-05	Hypothetical protein.	-
Os01g0974701	-1.56358	7.37272e-06	7.23836e-05	Similar to RNA-binding glycine rich protein (RGP-2).	RRM_1
Os09g0568200	-1.37369	7.37601e-06	7.23836e-05	Similar to DNA polymerase epsilon subunit 3.	-
Os12g0160100	-1.54208	7.37607e-06	7.23836e-05	Conserved hypothetical protein.	-
Os06g0250600	-1.37425	7.39405e-06	7.25137e-05	Outward Shaker K<sup>+</sup> channel%2C K<sup>+</sup> release by guard cells for stomatal closure%2C K<sup>+</sup> translocation toward the shoots	Ion_trans
Os03g0858200	-2.56359	7.42802e-06	7.2777e-05	Conserved hypothetical protein.	-
Os02g0301100	-1.36006	7.49487e-06	7.33151e-05	RAG1-activating protein 1 homologue domain containing protein.	-
Os10g0463032	-1.42432	7.61894e-06	7.43628e-05	Non-protein coding transcript.	-
Os06g0131001	-1.01654	7.64509e-06	7.45706e-05	Conserved hypothetical protein.	Histone
Os04g0116200	-1.16823	7.77701e-06	7.57611e-05	Protein of unknown function DUF827%2C plant family protein.	-
Os02g0674050	-1.6471	7.80499e-06	7.60095e-05	Non-protein coding transcript.	-
Os08g0471800	-1.83559	7.86169e-06	7.64404e-05	Remorin%2C C-terminal region domain containing protein.	-
Os03g0370500	-1.31153	7.93734e-06	7.71027e-05	Similar to H/ACA ribonucleoprotein complex subunit 4 (EC 5.4.99.-) (Nucleolar protein NAP57 homolog) (Nopp-140 associated protein of 57 kDa homolog) (AtNAP57).	-
Os07g0674400	-1.15487	7.96336e-06	7.73066e-05	Pollen Ole e 1 allergen/extensin domain containing protein.	-
Os03g0675500	-1.52318	8.07194e-06	7.83359e-05	Hypothetical conserved gene.	-
Os05g0116700	-1.86025	8.12142e-06	7.86668e-05	Protein of unknown function DUF3741 domain containing protein.	-
Os10g0169200	-1.12416	8.12767e-06	7.87026e-05	Conserved hypothetical protein.	-
Os05g0512600	-1.45661	8.1791e-06	7.9148e-05	X8 domain containing protein.	-
Os02g0256100	-1.71878	8.18142e-06	7.9148e-05	Pectin lyase fold/virulence factor domain containing protein.	-
Os03g0249400	-1.10275	8.2962e-06	8.02013e-05	Similar to 40S ribosomal protein S20 (S22) (Fragment).	Ribosomal_S10
Os02g0772600	-2.41349	8.32508e-06	8.03859e-05	Hypothetical conserved gene.	-
Os02g0816000	-1.95068	8.33345e-06	8.04414e-05	C2 domain containing protein.	C2
Os04g0517000	-1.46774	8.4804e-06	8.16726e-05	Similar to OSIGBa0145M07.3 protein.	-
Os11g0552100	-1.64335	8.48862e-06	8.16823e-05	Protein of unknown function DUF724 family protein.	-
Os05g0361500	-1.45371	8.53515e-06	8.2053e-05	Similar to Pectinesterase.	-
Os01g0546400	-1.72929	8.54276e-06	8.21004e-05	Protein of unknown function DUF6%2C transmembrane domain containing protein.	DUF6
Os07g0447900	-1.49142	8.63989e-06	8.29819e-05	Non-protein coding transcript.	-
Os03g0725601	-1.91139	8.77873e-06	8.41311e-05	Non-protein coding transcript.	WD40
novel.316	-1.04903	8.81731e-06	8.44481e-05	-	-
Os03g0186950	-1.52322	8.83693e-06	8.45568e-05	Similar to CUTA.	-
Os05g0547600	-1.46234	8.8537e-06	8.46645e-05	Hypothetical protein.	-
Os01g0533000	-1.33889	8.9784e-06	8.57768e-05	Similar to predicted protein.	-
Os05g0592000	-1.89142	9.07481e-06	8.65901e-05	Hypothetical conserved gene.	-
Os03g0784100	-1.07231	9.17026e-06	8.73651e-05	Similar to Patatin-like phospholipase family protein%2C expressed.	-
novel.553	-1.64968	9.20139e-06	8.76345e-05	-	-
Os08g0540500	-1.17224	9.2206e-06	8.77902e-05	Bicoid-interacting 3 domain containing protein.	-
Os05g0132800	-1.23057	9.25769e-06	8.80399e-05	Conserved hypothetical protein.	-
Os09g0325700	-1.51995	9.25845e-06	8.80399e-05	Protein phosphatase 2C%2C Abiotic stress response%2C Early panicle development	PP2C
Os11g0151300	-1.0234	9.26511e-06	8.80501e-05	Similar to 60S ribosomal protein L26-1.	KOW
Os09g0445700	-2.29183	9.28024e-06	8.81393e-05	ATPase%2C AAA+ type%2C core domain containing protein.	AAA
Os03g0812500	-1.29394	9.33255e-06	8.85927e-05	Non-protein coding transcript.	-
Os05g0597100	-1.09564	9.37512e-06	8.89578e-05	Histone H4 deacetylase%2C Negative regulation of innate immunity	-
novel.1713	-2.42438	9.44306e-06	8.94919e-05	-	-
Os02g0768400	-1.05157	9.46334e-06	8.96564e-05	Hypothetical gene.	-
novel.997	-1.78731	9.53424e-06	9.02426e-05	-	-
Os11g0704000	-1.15337	9.53698e-06	9.02426e-05	SelT/selW/selH selenoprotein family protein.	-
Os11g0152400	-1.97466	9.57002e-06	9.0416e-05	Hypothetical conserved gene.	-
Os11g0629100	-1.74031	9.59488e-06	9.0595e-05	Conserved hypothetical protein.	-
Os07g0613200	-1.17025	9.60436e-06	9.06566e-05	Similar to 60S ribosomal protein L27a-3.	-
Os10g0481200	-1.37491	9.65907e-06	9.1089e-05	Conserved hypothetical protein.	-
Os03g0587200	-1.32862	9.66801e-06	9.11454e-05	Kinesin%2C motor region domain containing protein.	Kinesin
Os11g0169200	-1.19434	9.74144e-06	9.17812e-05	Amino acid transporter%2C transmembrane domain containing protein.	Aa_trans
Os11g0602300	-1.06324	9.83203e-06	9.2578e-05	Similar to HVA22-like protein a (AtHVA22a).	TB2_DP1_HVA22
Os05g0451900	-1.31512	9.84439e-06	9.26659e-05	Similar to Axi 1 (Auxin-independent growth promoter)-like protein.	-
Os04g0498000	-1.22278	9.98308e-06	9.37414e-05	Protein of unknown function DUF828%2C plant family protein.	-
Os05g0581900	-1.47562	1.00502e-05	9.43135e-05	X8 domain containing protein.	-
Os06g0705500	-1.2985	1.02101e-05	9.56389e-05	Ataxin-2%2C C-terminal domain containing protein.	-
Os08g0482300	-1.25605	1.02158e-05	9.56635e-05	Pistil-specific extensin-like protein domain containing protein.	-
novel.1697	-2.97743	1.0242e-05	9.58588e-05	-	-
Os10g0551200	-1.06535	1.02429e-05	9.58588e-05	Similar to Scl1 protein (Fragment).	GRAS
Os01g0194200	-1.21429	1.0262e-05	9.59834e-05	IQ calmodulin-binding region domain containing protein.	-
Os04g0459000	-1.28304	1.02625e-05	9.59834e-05	Multidrug-resistance(MDR)-like ATP Binding Cassette B (ABCB) transporter%2C P-glyco-protein%2C Auxin transport%2C Iron homeostasis	ABC_tran
Os06g0649800	-1.65159	1.02929e-05	9.62388e-05	Similar to DNA-3-methyladenine glycosylase I.	-
Os07g0638500	-1.80063	1.05357e-05	9.83293e-05	Similar to Dirigent-like protein (Fragment).	-
Os07g0158400	-1.38371	1.05983e-05	9.88828e-05	Hypothetical conserved gene.	-
Os07g0469600	-1.06601	1.06581e-05	9.92902e-05	Non-protein coding transcript.	-
Os02g0586500	-1.07669	1.07431e-05	9.993e-05	Similar to OSIGBa0124N08.5 protein.	LSM
Os01g0518651	-2.59914	1.07953e-05	0.000100356	Leucine-rich repeat domain containing protein.	-
Os03g0100010	-1.61512	1.08622e-05	0.000100947	Conserved hypothetical protein.	-
Os12g0135200	-1.46945	1.08894e-05	0.000101168	Kelch-type beta propeller domain containing protein.	Kelch_1
Os02g0767000	-1.40242	1.08975e-05	0.000101213	Remorin%2C C-terminal domain containing protein.	-
Os12g0263100	-1.32906	1.09582e-05	0.000101657	Similar to Zinc finger%2C DHHC domain containing 4.	-
Os03g0762100	-1.88431	1.10238e-05	0.000102108	Conserved hypothetical protein.	-
Os05g0149500	-1.39837	1.1152e-05	0.000103233	Similar to lipopolysaccharide-modifying protein.	-
Os06g0701400	-1.08134	1.11987e-05	0.000103603	Similar to 60S acidic ribosomal protein P3 (P1/P2-like) (P3A).	-
Os01g0264900	-1.33635	1.12319e-05	0.000103879	Non-protein coding transcript.	-
Os10g0564300	-1.09408	1.12362e-05	0.000103888	Similar to 60S ribosomal protein L27.	-
Os06g0606401	-1.28357	1.13024e-05	0.000104374	Hypothetical gene.	-
Os03g0734400	-1.20083	1.14399e-05	0.000105484	Ribosomal protein L7/L12 family protein.	-
Os07g0658600	-1.80731	1.15041e-05	0.000106001	Similar to Nucleoid DNA-binding-like protein.	-
Os10g0562600	-1.4157	1.15175e-05	0.000106073	Hypothetical conserved gene.	-
Os12g0194900	-1.38226	1.18425e-05	0.000108936	Similar to Amino acid carrier (Fragment).	Aa_trans
Os02g0638200	-1.66472	1.19772e-05	0.000110009	Similar to OSIGBa0115K01-H0319F09.22 protein.	-
Os08g0472400	-1.35863	1.24506e-05	0.000113781	Conserved hypothetical protein.	-
Os03g0102200	-1.18145	1.24508e-05	0.000113781	Similar to DNA-directed RNA polymerase II 14.5 kDa polypeptide (EC 2.7.7.6) (RPB9) (RPB14.5).	-
Os11g0247000	-1.02141	1.25629e-05	0.000114771	Similar to Auxin-inducible protein.	-
Os11g0121400	-1.0362	1.25855e-05	0.000114897	Similar to Protein kinase APK1A%2C chloroplast precursor (EC 2.7.1.-).	Pkinase_Tyr
Os07g0207400	-1.31264	1.25869e-05	0.000114897	Similar to RF12 protein (Fragment).	-
Os06g0269300	-1.30385	1.27396e-05	0.000116143	Six-bladed beta-propeller%2C TolB-like domain containing protein.	-
Os02g0174700	-1.52463	1.27833e-05	0.000116438	Hypothetical protein.	-
Os12g0267900	-1.38014	1.28117e-05	0.000116662	Zinc finger%2C RING/FYVE/PHD-type domain containing protein.	-
Os04g0599800	-1.37014	1.28243e-05	0.000116742	WD40 repeat-like domain containing protein.	WD40
Os08g0342000	-1.05071	1.29759e-05	0.000118053	Non-protein coding transcript.	CRAL_TRIO_N
Os01g0896300	-1.42009	1.3199e-05	0.000119904	Hypothetical conserved gene.	-
Os11g0543300	-1.11238	1.32844e-05	0.000120502	Protein of unknown function DUF247%2C plant domain containing protein.	-
Os01g0623900	-1.14388	1.34872e-05	0.000122088	Conserved hypothetical protein.	-
Os01g0843700	-2.22101	1.35368e-05	0.000122502	Conserved hypothetical protein.	-
Os03g0656100	-1.30433	1.35594e-05	0.00012267	Similar to Hsp20/alpha crystallin family protein%2C expressed.	-
Os07g0669500	-3.13504	1.37111e-05	0.000123932	ERF transcription factor%2C Mediation of the transition from spikelet to floret meristem%2C Determination of panicle branching and spikelet formation	AP2
Os10g0390000	-1.96941	1.38727e-05	0.000125246	Conserved hypothetical protein.	-
Os12g0581350	-1.13543	1.41631e-05	0.000127622	Hypothetical gene.	-
Os07g0620800	-1.39184	1.41697e-05	0.000127624	Cyclin%2C A/B/D/E domain containing protein.	Cyclin_C
novel.896	-1.26042	1.41736e-05	0.000127624	-	-
Os10g0146901	-1.13973	1.44897e-05	0.000130014	Hypothetical protein.	Thaumatin
Os11g0534100	-1.58494	1.46067e-05	0.000130948	Hypothetical conserved gene.	-
Os06g0679600	-2.05257	1.46588e-05	0.000131262	Hypothetical conserved gene.	-
Os05g0345175	-1.74051	1.46972e-05	0.000131567	Similar to patellin-5.	-
Os10g0411800	-1.07058	1.47184e-05	0.000131719	Similar to 40S ribosomal protein S17-3.	-
Os03g0659700	-2.22692	1.4949e-05	0.000133622	Similar to LOB domain protein 12.	-
Os04g0599700	-1.43004	1.50241e-05	0.000134153	Cobalamin (vitamin B12) biosynthesis CobW-like domain containing protein.	-
Os05g0335800	-2.62994	1.50568e-05	0.000134395	TGF-beta receptor%2C type I/II extracellular region family protein.	-
Os03g0764000	-2.52291	1.51144e-05	0.000134831	Acyl-CoA N-acyltransferase domain containing protein.	Acetyltransf_1
Os02g0802200	-1.19241	1.51526e-05	0.000135129	Glycoside hydrolase family 79%2C N-terminal protein.	-
Os04g0481500	-1.56485	1.53203e-05	0.00013635	Similar to H0510A06.6 protein.	-
Os03g0118100	-1.82655	1.53261e-05	0.000136363	Conserved hypothetical protein.	-
Os03g0408300	-1.1158	1.53558e-05	0.000136508	Similar to 60S ribosomal protein L27a-3.	-
Os03g0591300	-1.66886	1.53894e-05	0.000136727	Helix-loop-helix DNA-binding domain containing protein.	-
Os11g0149400	-1.31219	1.54755e-05	0.000137452	Similar to Phytosulfokines 2 precursor.	-
Os12g0159600	-1.14709	1.54963e-05	0.000137598	Harpin-induced 1 domain containing protein.	-
Os04g0642000	-1.11686	1.56999e-05	0.000139083	Similar to MDR-like p-glycoprotein.	ABC_tran
Os06g0245600	-1.36646	1.57446e-05	0.000139399	Similar to cDNA clone:J023144O06%2C full insert sequence.	-
Os03g0297900	-1.62453	1.57978e-05	0.000139829	Similar to laccase 90c.	-
Os04g0673400	-1.37225	1.6013e-05	0.000141572	Similar to Uracil-DNA glycosylase.	UDG
Os01g0955000	-1.21659	1.60395e-05	0.000141724	Phosphoesterase family protein.	Phosphoesterase
Os07g0586800	-1.67664	1.64638e-05	0.000145097	Similar to triacylglycerol lipase.	-
Os08g0529800	-1.16677	1.66051e-05	0.000146174	Alpha/beta hydrolase fold-1 domain containing protein.	-
Os02g0478700	-1.09293	1.66134e-05	0.000146205	Ribosomal protein S27.	-
Os11g0641300	-1.40361	1.679e-05	0.000147548	Conserved hypothetical protein.	-
Os05g0150733	-1.90085	1.71241e-05	0.000150312	Similar to pro-resilin.	-
Os03g0385400	-1.05255	1.71828e-05	0.000150784	Bifunctional inhibitor/plant lipid transfer protein/seed storage domain containing protein.	-
Os06g0728800	-1.51345	1.72344e-05	0.000151108	Similar to predicted protein.	-
Os01g0505700	-1.11956	1.76504e-05	0.00015449	Conserved hypothetical protein.	-
Os04g0183300	-1.46996	1.77654e-05	0.000155303	Similar to OSIGBa0140C02.5 protein.	Amidase
Os02g0168300	-1.54581	1.77686e-05	0.000155303	Conserved hypothetical protein.	-
Os09g0542000	-1.32868	1.77852e-05	0.000155385	Similar to Ribonuclease P.	-
Os09g0488600	-1.82865	1.77881e-05	0.000155385	Protein kinase PKN/PRK1%2C effector domain containing protein.	-
novel.1483	-2.19152	1.80087e-05	0.000157089	PF13962:Domain of unknown function	-
Os02g0158100	-1.1569	1.82603e-05	0.000159102	EF hand domain containing protein.	-
Os05g0160200	-1.08634	1.83233e-05	0.000159606	Ubiquitin.	ubiquitin
Os04g0412500	-1.69899	1.84189e-05	0.000160212	Similar to OSIGBa0134P10.2 protein.	-
Os02g0229000	-1.08881	1.84472e-05	0.000160412	Similar to 40S ribosomal protein S19-like.	Ribosomal_S24e
Os05g0555800	-1.15434	1.85149e-05	0.000160956	Similar to 60S ribosomal protein L35a-3.	-
Os05g0532600	-1.06841	1.87324e-05	0.000162754	Similar to Hexokinase.	-
Os02g0709600	-1.29177	1.89439e-05	0.000164405	Protein of unknown function DUF617%2C plant family protein.	-
Os01g0234300	-1.56621	1.90606e-05	0.000165301	Similar to Pectinesterase.	-
Os04g0479900	-1.60976	1.90632e-05	0.000165301	Conserved hypothetical protein.	-
Os04g0290400	-1.27786	1.9186e-05	0.000166236	Conserved hypothetical protein.	-
Os06g0610350	-1.71558	1.91874e-05	0.000166236	GRAS family nuclear protein%2C Control of tillering	GRAS
Os06g0107600	-1.46428	1.92727e-05	0.000166929	Similar to nodulin protein.	DUF6
Os01g0728150	-1.30919	1.928e-05	0.000166943	Similar to HVA22F (HVA22-LIKE PROTEIN F).	TB2_DP1_HVA22
Os02g0302900	-1.17692	1.96597e-05	0.000169706	Reticulon family protein.	-
Os02g0247200	-1.32487	2.04769e-05	0.000175919	Similar to T-complex protein 1%2C gamma subunit (TCP-1-gamma) (CCT-gamma) (Matricin) (mTRiC-P5).	-
Os03g0579300	-1.13169	2.05501e-05	0.000176449	60S ribosomal protein L19.	-
Os02g0795800	-1.26341	2.06964e-05	0.000177581	Similar to BHLH transcription factor.	-
Os07g0572400	-1.25077	2.06993e-05	0.000177581	Conserved hypothetical protein.	-
Os05g0366300	-1.21388	2.13488e-05	0.000182744	Conserved hypothetical protein.	-
Os10g0150200	-1.74517	2.1663e-05	0.000185264	Sterile alpha motif homology domain containing protein.	-
Os01g0959050	-1.19536	2.16672e-05	0.000185264	Hypothetical protein.	-
Os02g0106900	-1.22512	2.18784e-05	0.00018687	Protein kinase%2C core domain containing protein.	Pkinase
Os08g0145501	-2.38928	2.18855e-05	0.00018687	Conserved hypothetical protein.	-
Os09g0556700	-1.10538	2.19426e-05	0.000187253	SET domain domain containing protein.	SET
Os01g0946100	-1.56572	2.20233e-05	0.000187837	WD40 repeat-like domain containing protein.	-
Os10g0564050	-1.10499	2.23049e-05	0.000189976	Non-protein coding transcript.	-
Os08g0117700	-1.51994	2.25571e-05	0.000191963	Serine/threonine protein kinase domain containing protein.	Pkinase_Tyr
Os04g0376400	-1.50929	2.26722e-05	0.000192889	Glycoside hydrolase%2C family 18%2C catalytic domain domain containing protein.	-
Os04g0413600	-1.09896	2.27702e-05	0.000193616	Similar to 40S ribosomal protein S14 (Clone MCH2).	-
Os01g0549000	-1.70837	2.29238e-05	0.000194814	Similar to Polygalacturonase (Fragment).	-
Os12g0107700	-1.38381	2.30043e-05	0.000195337	Similar to Leucine Rich Repeat family protein%2C expressed.	Pkinase_Tyr
Os04g0350300	-1.34054	2.30109e-05	0.000195338	Similar to SKIP interacting protein 18 (Fragment).	-
Os09g0293601	-1.47073	2.34748e-05	0.000198946	Conserved hypothetical protein.	-
Os01g0166800	-1.12307	2.36635e-05	0.00020049	Similar to ETG1 (E2F TARGET GENE 1).	-
Os06g0565100	-1.6508	2.36852e-05	0.000200619	Cytochrome P450 family protein.	p450
Os05g0412800	-1.57933	2.37073e-05	0.000200728	Similar to Glutathione S-transferase GST 41 (EC 2.5.1.18).	GST_N
Os01g0937200	-1.73999	2.3734e-05	0.000200866	Peptidase aspartic%2C catalytic domain containing protein.	-
Os04g0472900	-2.07388	2.39133e-05	0.000202216	C2 calcium-dependent membrane targeting domain containing protein.	C2
Os02g0608600	-1.12277	2.39411e-05	0.000202395	Amino acid-binding ACT domain containing protein.	-
Os03g0355900	-1.34317	2.40473e-05	0.000203181	Hypothetical conserved gene.	-
Os06g0624700	-1.73916	2.40739e-05	0.000203294	Protein of unknown function DUF23 family protein.	-
Os05g0450600	-1.49026	2.46744e-05	0.00020785	Uncharacterised protein family UPF0503 domain containing protein.	-
Os01g0960900	-1.97724	2.47686e-05	0.000208358	Oligopeptide transporter domain containing protein.	-
Os06g0206000	-1.1939	2.48781e-05	0.000209033	Similar to carbon-nitrogen hydrolase family protein.	CN_hydrolase
Os01g0180700	-1.41853	2.48829e-05	0.000209033	Hypothetical conserved gene.	-
Os02g0132500	-1.62072	2.51185e-05	0.00021094	Similar to Common plant regulatory factor 7.	bZIP_1
novel.365	-2.47726	2.53774e-05	0.000212896	-	-
Os04g0105300	-1.13759	2.55143e-05	0.000213927	Similar to B0616E02-H0507E05.2 protein.	-
Os05g0119700	-1.04026	2.58669e-05	0.000216529	Conserved hypothetical protein.	-
novel.2379	-1.28879	2.59688e-05	0.000217208	PF00271:Helicase conserved C-terminal domain	Helicase_C
Os03g0626200	-1.04601	2.59763e-05	0.000217208	Conserved hypothetical protein.	-
novel.539	-1.24288	2.60311e-05	0.000217547	-	-
Os04g0600500	-2.18096	2.616e-05	0.000218386	Disease resistance/zinc finger/chromosome condensation-like region domain containing protein.	-
Os12g0581400	-2.56532	2.63745e-05	0.000220058	Similar to Serine carboxypeptidase family protein.	Peptidase_S10
Os05g0514600	-2.48196	2.64456e-05	0.000220591	GA 2-oxidase4%2C GA metabolism	2OG-FeII_Oxy
Os08g0561500	-1.44308	2.66736e-05	0.000222371	Similar to nodulin-like protein 5NG4.	DUF6
Os08g0544800	-1.01262	2.67636e-05	0.000223001	PCF2.	TCP
Os01g0174000	-1.00515	2.68109e-05	0.000223334	Similar to BZIP transcription factor (Fragment).	bZIP_1
Os04g0416500	-1.13908	2.68426e-05	0.000223477	Immunoglobulin/major histocompatibility complex%2C conserved site domain containing protein.	-
Os03g0149200	-1.12089	2.68677e-05	0.000223626	HR-like lesion-inducer family protein.	-
Os02g0667600	-1.30681	2.69366e-05	0.000224078	Harpin-induced 1 domain containing protein.	-
Os01g0866000	-3.5908	2.73464e-05	0.000227302	Similar to E3 ubiquitin ligase EL5 (EC 6.3.2.-).	-
Os01g0190300	-1.21281	2.74388e-05	0.000227946	Similar to Auxin-responsive protein IAA26 (Indoleacetic acid-induced protein 26) (Phytochrome-associated protein 1).	-
Os02g0710700	-1.43452	2.75719e-05	0.000228928	Hypothetical conserved gene.	-
Os02g0297200	-1.66072	2.79383e-05	0.000231594	Protein of unknown function DUF594 family protein.	-
Os01g0919800	-1.34633	2.80153e-05	0.00023217	Similar to Efflux carrier of polar auxin transport.	-
Os11g0654800	-1.41079	2.81035e-05	0.000232838	Conserved hypothetical protein.	-
Os01g0954500	-1.32373	2.83379e-05	0.000234653	Protein of unknown function DUF702 family protein.	-
Os03g0767600	-1.04828	2.83811e-05	0.000234947	BTB domain containing protein.	-
Os05g0565100	-1.04363	2.84088e-05	0.000235114	Cytochrome b561/ferric reductase transmembrane domain containing protein.	Cytochrom_B561
Os01g0191100	-1.30024	2.86604e-05	0.000237004	Similar to Acidic ribosomal protein P2a-4 (Fragment).	-
Os04g0548700	-1.63732	2.86876e-05	0.000237101	Homeodomain-like containing protein.	HALZ
Os04g0473400	-1.19033	2.93899e-05	0.000242579	Similar to 60S ribosomal protein L6-B (L17) (YL16) (RP18).	-
Os08g0442700	-1.45072	2.96106e-05	0.000244072	Similar to predicted protein.	LRRNT_2
Os09g0535400	-1.57086	2.97563e-05	0.00024501	Curculin-like (mannose-binding) lectin domain containing protein.	-
Os07g0686100	-1.36178	2.98051e-05	0.000245347	Similar to Abscisic acid responsive elements-binding factor.	bZIP_1
Os05g0509900	-1.24335	2.99679e-05	0.000246621	Winged helix repressor DNA-binding domain containing protein.	-
Os08g0496600	-1.54612	3.01111e-05	0.0002476	Hypothetical conserved gene.	-
Os12g0104300	-1.03237	3.01485e-05	0.000247841	Clp%2C N-terminal domain containing protein.	-
Os06g0683000	-1.77579	3.02206e-05	0.000248301	Zinc finger%2C C2H2-like domain containing protein.	-
Os08g0369000	-1.20325	3.05579e-05	0.000250803	Similar to Permease 1.	-
Os03g0173900	-1.18572	3.0729e-05	0.000252073	Zinc finger%2C RING/FYVE/PHD-type domain containing protein.	-
Os02g0670400	-1.1924	3.09817e-05	0.000253739	Similar to HMGc1 protein.	HMG_box
Os10g0579500	-1.21266	3.10452e-05	0.000254056	Similar to ribosomal protein L35 containing protein.	-
Os09g0466100	-1.44382	3.14589e-05	0.000256736	Cyclin%2C A/B/D/E domain containing protein.	Cyclin_C
Os12g0204200	-1.06862	3.15229e-05	0.000257142	Hypothetical conserved gene.	-
Os03g0438900	-2.1668	3.17144e-05	0.000258567	Hypothetical protein.	-
Os03g0826500	-1.18265	3.17517e-05	0.000258748	Anthranilate synthase alpha 1 subunit.	-
Os06g0699500	-1.27893	3.17998e-05	0.000259057	Tautomerase domain containing protein.	MIF
Os02g0138000	-1.19168	3.19183e-05	0.000259816	Leucine-rich repeat%2C plant specific containing protein.	-
Os04g0665200	-2.13069	3.21697e-05	0.000261723	SABATH family protein%2C IAA homeostasis	-
Os01g0224700	-1.68921	3.25508e-05	0.000264543	Flavin monooxygenase-like enzyme%2C Auxin biosynthesis	FMO-like
Os03g0184050	-1.35886	3.27375e-05	0.000265709	Non-protein coding transcript.	-
novel.1183	-1.62085	3.30699e-05	0.000268194	-	-
novel.1983	-1.0297	3.31434e-05	0.000268577	PF01263:Aldose 1-epimerase	Aldose_epim
Os06g0194200	-3.29311	3.33124e-05	0.000269804	Conserved hypothetical protein.	-
Os01g0180000	-1.43153	3.33498e-05	0.000269975	Pistil-specific extensin-like protein family protein.	-
Os05g0239151	-1.81438	3.34531e-05	0.000270595	Hypothetical protein.	-
Os01g0226300	-1.06046	3.3457e-05	0.000270595	Reticulon family protein.	-
Os12g0577700	-1.32083	3.3463e-05	0.000270595	Similar to Protein kinase domain containing protein%2C expressed.	Pkinase
Os09g0542500	-1.31936	3.37182e-05	0.000272515	Domain of unknown function DUF632 domain containing protein.	-
novel.1305	-1.62542	3.37331e-05	0.000272564	PF12734:Cysteine-rich TM module stress tolerance	-
Os01g0976900	-1.48901	3.40823e-05	0.000275024	Similar to kinase.	-
Os08g0538700	-1.25922	3.44246e-05	0.000277422	Retinoblastoma-related protein.	-
Os12g0588800	-1.25342	3.47994e-05	0.00028	Cyclin D domain containing protein.	Cyclin_C
Os01g0513900	-1.32924	3.48795e-05	0.000280425	Similar to Kinesin heavy chain (Fragment).	Kinesin
Os06g0621900	-1.08993	3.49575e-05	0.000280789	Similar to Alpha-expansin OsEXPA16 (Fragment).	-
Os12g0291033	-1.23903	3.52333e-05	0.000282751	Hypothetical conserved gene.	-
Os03g0822000	-1.75121	3.52624e-05	0.00028291	Alpha-expansin OsEXPA7.	-
novel.777	-1.36886	3.53643e-05	0.000283579	PF07885:Ion channel	Ion_trans_2
Os01g0659900	-1.31551	3.5548e-05	0.000284284	Cyclin-like F-box domain containing protein.	-
Os08g0116500	-1.06034	3.56618e-05	0.000284997	Similar to 60S acidic ribosomal protein P1 (L12).	-
Os01g0936900	-2.42011	3.56915e-05	0.000285012	Peptidase A1 domain containing protein.	-
Os09g0101800	-1.56168	3.59642e-05	0.000286965	Quinoprotein amine dehydrogenase%2C beta chain-like domain containing protein.	FYRC
Os10g0155100	-1.41558	3.62425e-05	0.000288736	Curculin-like (mannose-binding) lectin domain containing protein.	-
Os09g0301800	-2.13262	3.64845e-05	0.000290287	Hypothetical conserved gene.	-
Os01g0306100	-2.20433	3.67119e-05	0.000291869	Plant specific eukaryotic initiation factor 4B family protein.	-
Os06g0321700	-1.54663	3.70095e-05	0.000294084	Aminoacyl-tRNA synthetase%2C class I%2C conserved site domain containing protein.	-
Os05g0521600	-1.59091	3.7051e-05	0.00029426	Pectin lyase fold/virulence factor domain containing protein.	-
Os04g0687200	-1.49767	3.72259e-05	0.000295344	Similar to H0701F11.5 protein.	-
Os03g0598800	-1.11148	3.72804e-05	0.0002957	Similar to 60S ribosomal protein L15.	-
Os01g0730600	-2.07711	3.78449e-05	0.000299791	Conserved hypothetical protein.	-
Os02g0103700	-1.10573	3.854e-05	0.000304824	Similar to 60S ribosomal protein L9 (Gibberellin-regulated protein GA).	-
Os03g0791700	-1.18413	3.86048e-05	0.000305258	Tyrosine protein kinase domain containing protein.	-
Os09g0450600	-1.46776	3.86731e-05	0.000305525	Similar to Protein HVA22.	TB2_DP1_HVA22
Os02g0704900	-1.12462	3.90175e-05	0.000307729	Similar to Inorganic pyrophosphatase-like protein.	Pyrophosphatase
Os05g0486700	-1.17545	3.91483e-05	0.000308681	Ribosomal protein L24e domain containing protein.	-
Os12g0124700	-1.3781	3.95972e-05	0.00031174	CDC45-like protein family protein.	-
novel.1310	-1.47396	3.96621e-05	0.000312172	-	-
Os10g0496000	-1.71344	3.9797e-05	0.000313153	Zinc finger%2C Dof-type family protein.	zf-Dof
Os11g0526200	-1.13175	3.9908e-05	0.000313785	Similar to predicted protein.	-
novel.253	-1.5258	3.99308e-05	0.000313874	-	-
Os02g0289700	-1.05979	3.99808e-05	0.000314116	Hypothetical protein.	-
Os02g0511901	-1.09431	4.07515e-05	0.00031968	Similar to DNA polymerase.	-
Os03g0302900	-1.17835	4.10544e-05	0.00032181	Conserved hypothetical protein.	-
Os06g0717200	-1.59153	4.15128e-05	0.000324988	Serine/threonine protein kinase domain containing protein.	Pkinase_Tyr
Os11g0123250	-1.0009	4.17588e-05	0.000326663	Non-protein coding transcript.	CTP_transf_2
Os07g0415200	-1.08407	4.18555e-05	0.000327337	Ribosomal protein L25/L23 domain containing protein.	-
Os05g0364300	-1.06543	4.19301e-05	0.000327836	Non-protein coding transcript.	-
Os01g0133900	-2.07356	4.20863e-05	0.000328891	Similar to predicted protein.	-
Os03g0154700	-1.34294	4.21453e-05	0.000329267	Similar to 40S ribosomal protein S9.	S4
Os03g0857600	-1.25684	4.24757e-05	0.000331259	Protein of unknown function DUF303%2C acetylesterase putative domain containing protein.	-
Os09g0571400	-1.21363	4.25534e-05	0.000331781	Cyclophilin 1.	Pro_isomerase
Os03g0194300	-1.34075	4.26574e-05	0.000332422	Uncharacterised conserved protein UCP037471 domain containing protein.	-
Os04g0604800	-1.42094	4.31672e-05	0.000335969	Similar to OSIGBa0118P15.11 protein.	-
Os04g0550200	-1.06019	4.3568e-05	0.000338916	Pathogenesis-related transcriptional factor and ERF domain containing protein.	AP2
Os06g0544100	-1.03213	4.36667e-05	0.000339512	Tyrosine protein kinase domain containing protein.	Pkinase_Tyr
Os05g0594700	-1.04464	4.38479e-05	0.000340748	Similar to Hv711N16.16 (Fragment).	-
Os03g0170900	-1.54648	4.39208e-05	0.000341228	Sucrose transporter.	-
[truncated: 1,806 more rows]
