# Supplementary material for: The WRKY Transcription Factor OsWRKY54 Is Involved in Salt Tolerance in Rice
Source: Int J Mol Sci. 2022 Oct 9;23(19):11999. doi: 10.3390/ijms231911999 (PMC9569829; doi:10.3390/ijms231911999)
Supplement: Supplementary file 1 [file ijms-23-11999-s001.zip › Table S2 Primers used in the study.xlsx]

## Sheet: Sheet1
Table S2.Primers used for vector construction in the study
Name	Sequence (5‘-3’)
pU6a-OsWRKY54-sgRNA-F	TCAAGAACAGCAAGCACCCGGTTTTAGAGCTAGAAAT
pU6a-OsWRKY54-sgRNA-R	CGGGTGCTTGCTGTTCTTGACGGCAGCCAAGCCAGCA
pU6b-OsWRKY54-sgRNA-F	AGTCCAGCAGTCGGAGACGGgGTTTTAGAGCTAGAAAT
pU6b-OsWRKY54-sgRNA-R	CCGTCTCCGACTGCTGGACTCAACACAAGCGGCAGC
pYL322-GFP-OsWRKY54-F	CCGGAATTCCTATGGCGCTCACTATGGTTAGTC
pYL322-GFP-OsWRKY54-R	CCGGGATCCCTATACTGGCGCACCCCAGTCTC
ProOsWRKY54-GFP-F	CGCGGATCCTAGTGGTGATTACTCTGCATAT
ProOsWRKY54-GFP-R	CGCGGATCCTGTTAATTCTCAGCTGGACAGTT
pGAD-OsWRKY54-F	CCGGAATTCATGGCGCTCACTATGGTTAGTC
pGAD-OsWRKY54-R	CCGGGATCCCTATACTGGCGCACCCCAGTCTC
pHIS-ProOsHKT1;5-F	ACGGAATTCAGGTCATTGTTAGAGGCACATTAC
pHIS-ProOsHKT1;5-R	CCGGAGCTCTTCTATCCTATGTGTTTCGTTC
ProOsWRKY54:LUC-F	TTTACGAACGATAGCCATGGTGATGGCGCTCACTATGGTTAGTC
ProOsWRKY54:LUC-R	GACTGCAGAATTCGAAGCTTGTACTGGCGCACCCCAGTCT
pSAT6-ProOsHKT1;5-F	AACGGTACCAGGTCATTGTTAGAGGCACATTAC
pSAT6-ProOsHKT1;5-R	AAAGCGGCCGCTTCTCTCCTATGTGTTTCGTTC
pGBKT7-OsWRKY54-F	CCGGAATTCATGGCGCTCACTATGGTTAGTC
pGBKT7-OsWRKY54-R	CCGGGATCCCTATACTGGCGCACCCCAGTCTC
pRSFDuet-OsWRKY54-F	CCGGATCCATGGCGCTCACTATGGTTAGTC
pRSFDuet-OsWRKY54-R	CCGGATCCTACTGGCGCACCCCAGTCTCG
EMSA-OsWRKY54-probe-F	ATTTAGTTTGACCAAAATCA
EMSA-OsWRKY54-probe-R	TGATTTTGGTCAAACTAAAT
OsWRKY54-F	AGATGGTCATCAGCTTCGCT
OsWRKY54-R	CCATGATCGGTTCGTCAGACA
OsJRL-F	AGGCGTGACAATCTACAG
OsJRL-R	GGTTCCAGAAATCTCCTTGA
OsLEA3-1-F	AATGATTTCCCTTTGGGTC
OsLEA3-1-R	CATCAGTACACATCACCCA
OsEREBP2-F	TCGGAGTCGAGCTATCACCA
OsEREBP2-R	AATCTGCGACGTCCATCTCC
OCPI2-F	CATCAGACAGCAAGCCATGT
OCPI2-R	GATGGTTCCTACTGGGAGCA
OsEXPA7-F	ATCGTCCCCGTCTCCTACCG
OsEXPA7-R	ACGCTCGCCCTCACGATGTC
OsHAK20-F	GGACCTAAGCACATCACCTCTT
OsHAK20-R	GCTCTTCATCTGCTGATTGTTG
OsNHX4-F	GTTGCTACTGGCTCTTCCCAA
OsNHX4-R	ACTCCTTCCCCAAACACCAAA
OsHKT1;5-F	CGTCGAGGTTATCAGTGCGT
OsHKT1;5-R	GCTTCCCTTGTTTGCTCCAC
